# Supplementary material for: Evaluation of the impact of single nucleotide polymorphisms and primer mismatches on quantitative PCR
Source: BMC Biotechnol. 2009 Aug 28;9:75. doi: 10.1186/1472-6750-9-75 (PMC2741440; doi:10.1186/1472-6750-9-75)
Supplement: Additional file 1 — Additional file including figures and tabular data. [file 1472-6750-9-75-S1.xls]

## Sheet: Feuil1
Supplementary Data 1A. Sequence Alignment
Supplementary Data 1A. Sequence alignment of clones used in this study. SNPs were identified at position 440 and 615. Oligonucleotides (G1-G4; T1-T4; A1-A4; C1-C4) used in this study are presented. 3’ oligonucleotides (A1-A4; C1-C4) are given as the reverse complement (RC)
Supplementary Data 1B. Standard curves made with perfect match primer pairs
Supplementary Data 1B. Average standard curves made with 6 different perfect match primer pairs. Each point represent the mean quantification cycle (Cq) of obtained with 6 different perfect match primer pairs each ran four times (24 independent reactions). Error bars represent the standard deviation (SD) of the mean. The equation represents the linear regression of the data series. Average standa…
Slope, intercept and determination coeficient (R2) values for standard curves produced with the Quantitect mix
Primers	Clone GQ0065_F11			Clone GQ0068_E07			Clone GQ00612_A24
	Slope	Intercept	R2	Slope	Intercept	R2	Slope	Intercept	R2
G1A1	-0.269605	11.2185	0.982253	-0.279339	10.232	0.998139	-0.282481	10.3832	0.994611
G1A2	-0.268231	12.8965	0.984272	-0.268968	11.7847	0.99314	-0.275066	10.6783	0.993923
G2A1	-0.276611	10.5956	0.995322	-0.278832	10.2012	0.997846	-0.28827	10.4869	0.996512
G2A2	-0.267496	12.0679	0.992519	-0.279275	12.0632	0.987536	-0.273563	10.6297	0.993279
G3A1	-0.273922	10.3934	0.997974	-0.277441	10.1906	0.99886	-0.277061	10.2827	0.995391
G3A2	-0.263526	11.7623	0.997844	-0.269136	11.8378	0.99023	-0.2752	10.6237	0.994405
G1C1	-0.271591	11.2883	0.993091	-0.278514	10.2057	0.998299	-0.278996	10.5766	0.99487
G1C2	-0.266517	11.1651	0.986453	-0.283486	10.195	0.997492	-0.276171	12.3971	0.989555
G2C1	-0.273352	10.4956	0.994919	-0.278623	10.1574	0.997469	-0.283449	10.6375	0.993616
G2C2	-0.281747	10.6518	0.994399	-0.279885	10.1874	0.998139	-0.271511	12.2479	0.984056
G3C1	-0.270727	10.264	0.996912	-0.276927	10.1219	0.998741	-0.275236	10.465	0.995936
G3C2	-0.27475	10.3384	0.99574	-0.280995	10.2275	0.996962	-0.269831	12.2884	0.983862
T1A1	-0.272723	10.4289	0.996904	-0.264583	11.5277	0.994171	-0.276728	11.8997	0.992368
T1A2	-0.262598	11.8626	0.989571	-0.264095	13.2318	0.986791	-0.282157	12.4877	0.983491
T2A1	-0.271456	10.3346	0.997689	-0.270318	10.742	0.99514	-0.274028	10.9708	0.992598
T2A2	-0.261726	11.7647	0.997073	-0.283286	12.8905	0.994015	-0.267349	11.2859	0.986161
T3A1	-0.275277	10.3193	0.997392	-0.282479	10.2357	0.99783	-0.276303	10.2482	0.994024
T3A2	-0.254475	11.5274	0.99576	-0.268106	11.7519	0.982196	-0.269088	10.5507	0.992649
T1C1	-0.268559	10.3146	0.997635	-0.267086	11.5377	0.989038	-0.264302	11.7804	0.981374
T1C2	-0.271793	10.4152	0.997439	-0.27722	11.8167	0.987002	-0.277127	14.1991	0.955908
T2C1	-0.274611	10.4093	0.995273	-0.275047	10.8804	0.992435	-0.276755	11.307	0.991968
T2C2	-0.274453	10.3911	0.99736	-0.280558	10.9823	0.994513	-0.252649	12.5603	0.972824
T3C1	-0.272422	10.2896	0.998402	-0.276358	10.1553	0.997052	-0.277396	10.5368	0.994242
T3C2	-0.276295	10.3433	0.996137	-0.281679	10.1848	0.997826	-0.271523	12.2244	0.988684
Supplementary Data 1C. Primer pair efficiencies (Standard curve [slope] based analysis, See Supplementary data 1B)					Supplementary Data 1D. Primer pair efficiencies (LRE based analysis)
	QIAGEN					QIAGEN			ROCHE
	Primer pair efficiency1 on clone					Primer pair efficiency1 on clone			Primer pair efficiency1 on clone
Primer pair	GQ00612_A24	GQ0068_E07	GQ0065_F11		Primer pair	GQ00612_A24	GQ0068_E07	GQ0065_F11	GQ00612_A24	GQ0068_E07	GQ0065_F11
T1-C1	0.837816	0.849635	0.855918		T1-C1	0.911332	0.92181	0.930832	n.d.2	0.713911	0.70537
T1-C2	0.892896	0.893304	0.869793		T1-C2	0.93002	0.942532	0.945649	n.d.2	0.743388	0.752448
T1-A1	0.891161	0.839006	0.873797		T1-A1	0.932298	0.928669	0.930149	n.d.2	0.745437	0.728723
T1-A2	0.914947	0.83694	0.830621		T1-A2	0.878711	0.899598	0.903016	n.d.2	0.7198	0.696371
T2-C1	0.891275	0.883855	0.881963		T2-C1	0.91666	0.917543	0.916784	n.d.2	0.756339	0.771014
T2-C2	0.789158	0.907909	0.881279		T2-C2	0.928448	0.934727	0.935632	n.d.2	0.772052	0.769801
T2-A1	0.879439	0.863451	0.868341		T2-A1	0.92076	0.918221	0.923514	n.d.2	0.763203	0.767287
T2-A2	0.850756	0.919933	0.826947		T2-A2	0.868993	0.880115	0.89192	n.d.2	0.728932	0.721764
T3-C1	0.894071	0.889548	0.872501		T3-C1	0.929384	0.933477	0.930501	n.d.2	0.794639	0.803545
T3-C2	0.86863	0.912843	0.889274		T3-C2	0.936682	0.954404	0.948476	n.d.2	0.819443	0.821008
T3-A1	0.889307	0.916369	0.884853		T3-A1	0.940869	0.936238	0.937577	n.d.2	0.790788	0.796981
T3-A2	0.858179	0.853983	0.796696		T3-A2	0.869106	0.882841	0.900413	n.d.2	0.757067	0.737675
G1-C1	0.901061	0.898952	0.868921		G1-C1	0.933627	0.938645	0.931234	n.d.2	0.796558	0.797832
G1-C2	0.888734	0.920818	0.847215		G1-C2	0.955723	0.961281	0.950221	n.d.2	0.780268	0.808178
G1-A1	0.916378	0.902564	0.860396		G1-A1	0.946626	0.943085	0.932883	n.d.2	0.796071	0.797283
G1-A2	0.883937	0.857667	0.854516		G1-A2	0.884644	0.887229	0.907043	n.d.2	0.726464	0.726423
G2-C1	0.920654	0.899427	0.876514		G2-C1	0.938705	0.937118	0.932985	n.d.2	0.783827	0.790613
G2-C2	0.871583	0.904634	0.913141		G2-C2	0.954243	0.96331	0.956759	n.d.2	0.809627	0.804065
G2-A1	0.942091	0.900344	0.890651		G2-A1	0.948504	0.945071	0.939541	n.d.2	0.799153	0.793518
G2-A2	0.877428	0.902282	0.851383		G2-A2	0.888002	0.901496	0.909237	n.d.2	0.730985	0.736235
G3-C1	0.884672	0.892024	0.865207		G3-C1	0.933813	0.938244	0.932827	n.d.2	0.784167	0.784045
G3-C2	0.861363	0.909833	0.882563		G3-C2	0.940228	0.960837	0.9566	n.d.2	0.804687	0.798815
G3-A1	0.892609	0.894264	0.878978		G3-A1	0.942133	0.942361	0.943382	n.d.2	0.790691	0.79859
G3-A2	0.884516	0.858388	0.834536		G3-A2	0.885409	0.89692	0.916299	n.d.2	0.727484	0.739095
1 Highlighted in blue are the primer pair efficiencies of the perfect match primer pairs					1 Highlighted in blue are the primer pair efficiencies of the perfect match primer pairs
					2 not determined
Supplementary Data 1E. Quantification cycles (Cq) values determined with the LC480 software (2nd derivative max)
Clone GQ00612_A24 (G-T):Plate1							Clone GQ00612_A24 (G-T):Plate2
Expected number of molecules 1	G1-A1	G1-A2	G2-A1	G2-A2	G3-A1	G3-A2	G1-A1	G1-A2	G2-A1	G2-A2	G3-A1	G3-A2	Average	SD	CV	var
50 000 000 rep1	10.03	11.79	10.1	11.69	9.95	11.71	10.15	11.3	10.02	11.3	9.86	11.13	10.7463	0.780222	0.0726041	0.608746
50 000 000 rep2	10.2	11.55	9.91	11.63	9.86	10.81	9.94	11.7	9.84	11.45	10.33	11.66
5 000 000 rep1	12.64	14.01	12.79	13.69	12.32	13.6	12.75	13.66	12.9	13.75	11.93	13.42	13.1387	0.613403	0.0466866	0.376264
5 000 000 rep2	12.5	13.83	13.04	13.67	12.52	13.81	12.63	13.68	12.43	13.45	12.53	13.78
500 000 rep1	15.89	17.64	15.94	17.52	16.48	17.03	15.84	17.62	16.27	17.61	15.98	17.58	16.7317	0.735649	0.0439675	0.54118
500 000 rep2	15.82	17	16.49	17.29	16.14	17.11	15.97	17.82	15.89	17.27	15.93	17.43
50 000 rep1	20.49	21.67	20.26	22.01	20.19	21.85	20.59	22.26	20.6	21.88	20.02	21.98	21.215	0.828634	0.0390589	0.686635
50 000 rep2	20.28	22.08	20.61	21.77	20.42	21.65	20.8	22.49	20.66	22.21	20.32	22.07
5 000 rep1	23.94	25.31	24.04	26.02	24.42	25.3	24.02	25.62	23.85	26.62	23.99	25.69	24.9304	0.920994	0.0369426	0.84823
5 000 rep2	24.07	25.94	23.95	25.75	24.2	25.56	24.21	26.11	23.92	25.7	24.23	25.87
500 rep1	27.13	29.01	27.44	28.43	26.89	28.47	27.5	28.79	27.03	28.62	27.71	28.72	27.9504	0.8534	0.0305326	0.728291
500 rep2	26.92	29.05	26.81	28.79	27.15	28.73	26.83	28.71	26.83	28.82	27.62	28.81
50 rep1	29.98	31.94	30.33	32.47	31.49	31.74	31.18	32.18	29.88	32.16	30.57	32.29	31.4717	1.08925	0.0346104	1.18646
50 rep2	29.92	32.82	30.43	32.76	30.72	32.12	31.21	33.08	29.93	32.7	30.53	32.89
Clone GQ0068_E07 (G-G):Plate1							Clone GQ0068_E07 (G-G):Plate2
Expected number of molecules 1	G1-C1	G1-C2	G2-C1	G2-C2	G3-C1	G3-C2	G1-C1	G1-C2	G2-C1	G2-C2	G3-C1	G3-C2	Average	SD	CV	var
50 000 000 rep1	9.56	8.7	8.67	8.75	8.6	8.92	8.89	8.86	8.8	9.13	8.96	9.2	8.95458	0.294426	0.0328799	0.0866868
50 000 000 rep2	9.13	9.63	9.45	8.59	8.73	9.1	9.11	9.03	8.6	8.68	8.83	8.99
5 000 000 rep1	12.61	12.22	12.66	12.6	12.56	12.49	12.71	12.32	12.11	13.12	12.47	12.99	12.4925	0.353913	0.02833	0.125254
5 000 000 rep2	12.08	12.63	12.64	12.87	12.5	11.89	13.07	11.79	12.46	12.25	12.03	12.75
500 000 rep1	15.83	15.56	15.74	15.92	15.77	16.15	16.14	15.69	15.77	15.85	15.61	16.75	15.9221	0.267728	0.0168149	0.0716781
500 000 rep2	15.87	15.95	15.99	15.57	15.9	16	16.12	15.99	15.88	16.42	15.69	15.97
50 000 rep1	19.89	19.12	19.42	19.63	19.62	19.52	19.55	18.99	19.76	20.13	19.5	19.69	19.5458	0.291054	0.0148908	0.0847123
50 000 rep2	19.62	19.19	19.78	19.31	19.73	19.74	19.64	19.33	19.28	19.63	19.99	19.04
5 000 rep1	23.42	23.2	23.22	23.08	23.2		23.14	23.11	23.06	22.85	23.48	23.69	23.15	0.317948	0.0137343	0.0913879
5 000 rep2	23.18	22.13	23.45	22.96	23.07	23.09	23.53	23.28	22.83	23.12	23.49	22.87
500 rep1	26.86	26.46	27.62	27.16	26.81	27.44	26.89	26.55	27.08	26.88	27.02	26.84	26.9504	0.327699	0.0121593	0.107387
500 rep2	27.46	26.74	27.51	26.84	26.9	26.71	27.2	26.47	26.62	26.65	26.87	27.23
50 rep1	30.3	29.18	30.71	29.86	29.98	31.06	31.31	30.1	29.7	30.92	30.76	30.06	30.2004	0.516009	0.0170861	0.266265
50 rep2	30.21	30.09	29.91	30.08	29.67	30.16	30.29	30.53	29.82	30.22	30.57	29.32
Clone GQ0065_F11 (T-G):Plate1							Clone GQ0065_F11 (T-G):Plate2
Expected number of molecules 1	T1-C1	T1-C2	T2-C1	T2-C2	T3-C1	T3-C2	T1-C1	T1-C2	T2-C1	T2-C2	T3-C1	T3-C2	Average	SD	CV	var
50 000 000 rep1	9.64	9.66	9.76	9.83	9.44	9.47	9.6	9.76	9.52	9.47	9.49	9.21	9.57708	0.261209	0.0272744	0.0682303
50 000 000 rep2	9.62	9.98	9.56	10.07	9.13	9.87	9.51	9.98	9.54	9.17	9.43	9.14
5 000 000 rep1	13.16	13.46	13.13	13.25	12.98	12.82	13.51	14.34	13.15	13.55	13.21	12.99	13.3046	0.345757	0.0259878	0.119548
5 000 000 rep2	13.21	13.61	13.7	13.24	13.09	13.65	13.2	13.51	12.82	13.5	13.43	12.8
500 000 rep1	17.53	17.3	17.42	17.83	17.2	17.16	17.55	17.72	17.79	17.49	17.14	17.27	17.3783	0.357171	0.0205527	0.127571
500 000 rep2	17.43	17.63	17.87	17.16	16.77	17.03	17.47	17.29	18.24	16.85	16.92	17.02
50 000 rep1	21	21.72	20.88	20.7	20.49	19.8	20.92	20.95	20.94	20.89	20.72	20.47	20.8612	0.354073	0.0169728	0.125368
50 000 rep2	21.05	21	20.97	21.01	20.68	20.49	21.19	21.15	20.78	21.12	20.63	21.12
5 000 rep1	24.42	24.73	24.56	24.47	24.24	24.17	24.87	25.06	24.53	24.57	24.09	24.3	24.6167	0.379011	0.0153965	0.143649
5 000 rep2	24.8	24.67	24.98	24.3	24.03	24.59	25.75	24.51	25.07	24.74	24.9	24.45
500 rep1	28.03	28.2	28.01	28	28.32	27.25	28.56	27.89	27.65	27.43	27.46	27.09	27.8929	0.384	0.013767	0.147456
500 rep2	28.02	28.28	28.43	27.82	27.54	27.85	28.17	28.11	27.74	28.28	27.42	27.88
50 rep1	32.69	31.71	31.19	32.22	31.46	30.41	31.27	31.92	30.92	30.83	31.52	30.78	31.5333	0.648018	0.0205503	0.419928
50 rep2	31.52	31.58	31.48	31.05	32.1	32.09	31.8	33.16	31.61	31.88	30.78	30.83
1 Calculated from the optical density at 260nm
Supplementary Data 1F. Molecules with perfect match primer pairs (LRE based analysis)
Clone GQ00612_A24 (G-T):Plate1							Clone GQ00612_A24 (G-T):Plate2												Intra-assay variation
Expected number of molecules 1	G1-A1	G1-A2	G2-A1	G2-A2	G3-A1	G3-A2	G1-A1	G1-A2	G2-A1	G2-A2	G3-A1	G3-A2	Average	SD	CV	var	Ratio to input molecules		G1-A1	G1-A2	G2-A1	G2-A2	G3-A1	G3-A2
50 000 000 rep1	2.75598e+07	1.79449e+07	2.99353e+07	2.30726e+07	4.30619e+07	3.00584e+07	2.68909e+07	2.01652e+07	2.89186e+07	2.05517e+07	3.77309e+07	3.07953e+07	2.71603e+07	6.79423e+06	0.250153	4.81686e+13	0.543206	Average	2.81266e+07	1.85835e+07	3.03332e+07	2.12457e+07	3.78153e+07	2.68574e+07
50 000 000 rep2	2.92732e+07	1.7101e+07	2.72188e+07	1.84947e+07	3.86318e+07	2.26169e+07	2.87826e+07	1.91229e+07	3.52601e+07	2.28637e+07	3.18369e+07	2.39587e+07						CV	0.0389099	0.0721827	0.114412	0.101697	0.122086	0.155222
5 000 000 rep1	5.74146e+06	4.13431e+06	5.31782e+06	4.55145e+06	7.95525e+06	6.32355e+06	5.83917e+06	3.65933e+06	4.16467e+06	4.93358e+06	7.34707e+06	4.58687e+06	5.59592e+06	1.44024e+06	0.257373	2.16447e+12	1.11918	Average	5.48769e+06	4.61453e+06	5.25276e+06	4.4643e+06	8.02679e+06	5.72942e+06
5 000 000 rep2	4.43134e+06	5.41949e+06	5.05544e+06	3.89108e+06	9.80006e+06	7.25837e+06	5.93878e+06	5.245e+06	6.4731e+06	4.4811e+06	7.0048e+06	4.7489e+06						CV	0.129167	0.18509	0.181152	0.0964913	0.155206	0.224368
500 000 rep1	577769	362822	519463	446811	510645	436321	717296	471772	436450	339065	644385	439411	509942	122392	0.240012	1.56311e+10	1.01988	Average	618371	398612	538109	404483	657441	442635
500 000 rep2	615803	414271	520740	452615	798486	496656	562616	345585	675782	379441	676247	398153						CV	0.112621	0.14258	0.185644	0.135526	0.179902	0.0917427
50 000 rep1	39170.4	24706.5	38832.6	14370.3	38548.4	18745.1	33234.7	18028.7	25662.8	22342.7	36178.4	30562.2	26072.5	9907.4	0.379995	1.02424e+08	0.521449	Average	32504	17410.5	30287.1	15866.1	39249	21118
50 000 rep2	30033.6	13280	31062.2	15812.8	48724.8	20013.5	27577.4	13626.7	25590.9	10938.5	33544.6	15151.3						CV	0.154184	0.305716	0.206251	0.301102	0.169164	0.313683
5 000 rep1	3646.07	1961.96	3080.77	1194.32	2945.73	1809.26	2960.72	1345.13	3235.88	1950.97	3560.28	1532.02	2479.17	932.655	0.376196	907664	0.495835	Average	3259.81	1707.97	3408.1	1521.08	3348.96	1629.12
5 000 rep2	3293.86	2224.45	3882.2	1137.12	4077.87	1890.88	3138.59	1300.36	3433.53	1801.92	2811.98	1284.31						CV	0.0893504	0.268105	0.101957	0.273149	0.1747	0.169699
500 rep1	422.448	181.626	367.344	247.368	511.504	246.342	601.886	194.115	725.714	255.323	458.732	238.739	362.556	158.501	0.437177	26215	0.725113	Average	540.645	253.37	522.929	233.662	405.482	219.249
500 rep2	468.027	283.814	452.474	224.302	259.779	188.193	670.219	353.926	546.185	207.653	391.915	203.723						CV	0.213001	0.319801	0.293843	0.0931481	0.268237	0.126823
50 rep1	87.4684	37.0643	44.4926	19.0315	30.1892	31.2101	60.6503	16.9568	58.6049	15.2917	46.5979	18.4604	35.8393	21.3057	0.594479	473.67	0.716787	Average	51.7334	21.999	62.2193	16.2762	41.906	20.902
50 rep2	32.6318	20.8914	64.299	17.9979	44.9508	18.0433	26.1834	13.0835	81.4808	12.7838	45.8862	15.8942						CV	0.543782	0.478988	0.245968	0.172768	0.187092	0.333147
														Average	0.362198		0.734494	Average CV	0.183002	0.253209	0.18989	0.167697	0.179484	0.202098
Clone GQ0068_E07 (G-G):Plate1							Clone GQ0068_E07 (G-G):Plate2
Expected number of molecules 1	G1-C1	G1-C2	G2-C1	G2-C2	G3-C1	G3-C2	G1-C1	G1-C2	G2-C1	G2-C2	G3-C1	G3-C2	Average	SD	CV	var	Ratio to input molecules		G1-C1	G1-C2	G2-C1	G2-C2	G3-C1	G3-C2
50 000 000 rep1	6.34733e+07	3.65722e+07	5.6087e+07	5.63455e+07	7.37692e+07	5.31856e+07	4.62147e+07	5.61479e+07	7.05385e+07	5.61875e+07	8.74444e+07	5.60212e+07	6.12041e+07	1.26795e+07	0.207168	1.6776e+14	1.22408	Average	5.98487e+07	4.91347e+07	6.827e+07	5.42353e+07	8.19275e+07	5.46024e+07
50 000 000 rep2	6.29147e+07	4.9075e+07	7.8096e+07	5.75608e+07	8.71299e+07	5.84071e+07	6.6792e+07	5.47439e+07	6.83583e+07	4.68475e+07	7.93665e+07	5.07958e+07						CV	0.15454	0.181453	0.13375	0.0915142	0.0805397	0.0607287
5 000 000 rep1	8.59003e+06	4.75555e+06	7.41438e+06	4.73278e+06	7.58918e+06	6.77908e+06	6.44423e+06	5.89593e+06	6.48518e+06	4.67671e+06	7.11018e+06	5.67311e+06	6.50735e+06	1.49476e+06	0.229704	2.33146e+12	1.30147	Average	6.56788e+06	5.79129e+06	7.49772e+06	4.90943e+06	8.25746e+06	5.54541e+06
5 000 000 rep2	5.5524e+06	6.67888e+06	7.1774e+06	6.37969e+06	9.93178e+06	5.22938e+06	5.68484e+06	5.83479e+06	8.91394e+06	3.84853e+06	8.39869e+06	4.50008e+06						CV	0.213798	0.136452	0.136461	0.215966	0.149733	0.17205
500 000 rep1	790311	559032	761514	615224	895522	587265	849487	709097	835098	531538	1.06029e+06	553798	697112	169194	0.242707	2.98711e+10	1.39422	Average	718093	593425	792441	547929	981134	549650
500 000 rep2	624294	572354	793977	459381	1.01493e+06	601149	608278	533217	779175	585575	953794	456388						CV	0.167375	0.132801	0.0396013	0.12492	0.0732249	0.118755
50 000 rep1	62927	56527.2	69651.8	52032	74516.6	45130.8	57151.8	57155.7	73104.1	45794.7	66860.8	47471.8	61104.2	11839.6	0.193761	1.46271e+08	1.22208	Average	65572	59861.7	73750.2	46138.7	69051.1	52251.5
50 000 rep2	65923.5	60914.1	72714.4	47617.5	62902.7	75173.8	76285.6	64849.7	79530.7	39110.6	71924.4	41229.7						CV	0.122258	0.0642866	0.0562898	0.116335	0.075124	0.296583
5 000 rep1	7081.13	9035.07	6279.11	4838.74	7092.9	5193.24	6484.15	4574.15	6439.56	4730.48	6169.52		6005.58	1705.61	0.284005	1.46388e+06	1.20112	Average	6746	6193.78	7231.15	5247.85	6614.42	5333.13
5 000 rep2	6448.86	5357.34	8692.4	5288.69	7007.84	6558.06	6969.88	5808.57	7513.55	6133.47	6187.44	4248.09						CV	0.0483602	0.316712	0.154573	0.121568	0.0762928	0.217757
500 rep1	510.381	1577.51	478.662	464.332	866.978	607.458	631.339	642.9	489.247	350.727	711.99	329.151	631.144	252.617	0.400253	66590.1	1.26229	Average	614.831	881.467	623.525	466.105	752.702	448.234
500 rep2	692.692	622.127	941.367	648.251	860.893	327.04	624.912	683.332	584.822	401.109	570.946	529.288						CV	0.123676	0.527215	0.348354	0.278954	0.187033	0.31758
50 rep1	66.7067	55.772	89.8942	57.5387	105.117	46.86	92.7531	62.188	52.0329	59.8407	90.6938	26.3828	63.036	21.5824	0.342383	486.054	1.26072	Average	65.7798	52.6895	84.242	48.9039	76.5435	50.057
50 rep2	67.695	40.8247	92.084	46.7365	57.7278	64.0975	35.9646	51.9733	102.957	31.4997	52.6358	62.8876						CV	0.35338	0.170111	0.263758	0.264455	0.332419	0.352198
														Average	0.271426		1.26657	Average CV	0.169056	0.218433	0.161827	0.173387	0.139195	0.219379
Clone GQ0065_F11 (T-G):Plate1							Clone GQ0065_F11 (T-G):Plate2
Expected number of molecules 1	T1-C1	T1-C2	T2-C1	T2-C2	T3-C1	T3-C2	T1-C1	T1-C2	T2-C1	T2-C2	T3-C1	T3-C2	Average	SD	CV	var	Ratio to input molecules		T1-C1	T1-C2	T2-C1	T2-C2	T3-C1	T3-C2
50 000 000 rep1	4.66009e+07	3.36109e+07	4.78239e+07	3.81413e+07	5.57991e+07	4.90882e+07	4.08661e+07	2.90147e+07	5.43286e+07	3.10151e+07	6.48689e+07	3.7124e+07	4.54702e+07	9.28507e+06	0.204201	8.99608e+13	0.909405	Average	4.48559e+07	3.26128e+07	4.99615e+07	3.91534e+07	5.92316e+07	4.70062e+07
50 000 000 rep2	4.38584e+07	3.63029e+07	4.94795e+07	4.18603e+07	5.91802e+07	4.8057e+07	4.80984e+07	3.15228e+07	4.82139e+07	4.5597e+07	5.70782e+07	5.37556e+07						CV	0.0710507	0.0949192	0.0599654	0.158889	0.0676722	0.14975
5 000 000 rep1	4.12468e+06	2.95198e+06	4.89111e+06	3.79581e+06	5.66255e+06	4.44916e+06	4.82666e+06	2.40474e+06	4.34824e+06	3.80176e+06	5.5335e+06	2.90772e+06	4.08292e+06	1.08303e+06	0.265259	1.22396e+12	0.816583	Average	4.05052e+06	2.46841e+06	5.05174e+06	3.4987e+06	5.17525e+06	4.25289e+06
5 000 000 rep2	3.50826e+06	1.77256e+06	5.4844e+06	3.07505e+06	5.17117e+06	4.10264e+06	3.74246e+06	2.74435e+06	5.4832e+06	3.32217e+06	4.33379e+06	5.55204e+06						CV	0.142312	0.208973	0.108064	0.103154	0.115607	0.256083
500 000 rep1	246471	219916	300112	198076	358186	294469	247922	160806	277949	245833	552026	306808	282917	82238.9	0.290682	7.05729e+09	0.565835	Average	243981	202423	277410	252334	433823	287534
500 000 rep2	226446	215029	293262	241061	413536	257755	255084	213942	238318	324364	411543	291103						CV	0.0503363	0.137664	0.0997053	0.208471	0.191016	0.0729263
50 000 rep1	22996.8	17056.7	31883.5	27624.4	41613.2	39411.8	22890.2	17264.4	33142.2	20857.6	38718.3	31701.1	28851.8	7766.2	0.269175	6.29363e+07	0.577037	Average	24958.4	19792.9	32684.5	24512	39762.3	31401
50 000 rep2	30665.4	25466.6	32982.9	26698	48823.3	30277.9	23281.2	19383.7	32729.6	22868.1	29894.4	24213						CV	0.152584	0.198351	0.0171464	0.130129	0.196956	0.199042
5 000 rep1	2442.61	1776.55	2970.9	2775.32	3660.29	2871	2380.8	1699.15	3010.7	3011.06	3811.04	2123.52	2768.95	760.93	0.274808	604190	0.55379	Average	2247.9	1773.08	3222.13	2820.96	3867.42	2682.22
5 000 rep2	2372.86	1546.62	4210.87	2859.04	4614.17	2717.34	1795.34	2069.99	2696.06	2638.44	3384.18	3017						CV	0.134931	0.123957	0.209128	0.0552917	0.136598	0.146164
500 rep1	307.805	228.159	397.76	358.61	340.612	457.088	292.415	171.174	330.823	356.77	497.57	405.15	362.742	114.35	0.315239	13644.5	0.725483	Average	271.537	211.311	426.943	352.033	498.137	416.487
500 rep2	237.19	221.043	442.702	431.368	599.588	446.224	248.738	224.87	536.489	261.386	554.778	357.487						CV	0.124901	0.127375	0.202117	0.198009	0.226869	0.108642
50 rep1	14.4199	19.9382	45.6622	17.8287	43.5629	62.6723	29.2245	17.8974	36.3722	29.3501	21.2747	19.7701	33.171	15.452	0.46583	249.147	0.66342	Average	28.0328	15.6765	42.3896	27.7982	43.1169	42.0122
50 rep2	39.5062	16.3765	57.4112	44.7873	41.0922	43.9092	28.9806	8.49384	30.1127	19.2266	66.5378	41.6972						CV	0.368002	0.319321	0.28022	0.447338	0.429728	0.418016
1 Calculated from the optical density at 260nm														Average	0.297885		0.687365	Average CV	0.14916	0.172937	0.139478	0.185897	0.194921	0.192946
Supplementary Data 1G. Log2 Molecules with perfect match primer pairs (LRE based analysis)
Clone GQ00612_A24 (G-T):Plate1							Clone GQ00612_A24 (G-T):Plate2
Log2 expected number of molecules 1	G1-A1	G1-A2	G2-A1	G2-A2	G3-A1	G3-A2	G1-A1	G1-A2	G2-A1	G2-A2	G3-A1	G3-A2	Average	SD	CV	var
25,6 rep1	24.7161	24.0971	24.8353	24.4597	25.3599	24.8413	24.6806	24.2654	24.7855	24.2928	25.1692	24.8762	24.6503	0.367462	0.014907	0.135028
25,6 rep2	24.8031	24.0276	24.6981	24.1406	25.2033	24.4309	24.7787	24.1888	25.0715	24.4466	24.9242	24.514
22,3 rep1	22.453	21.9792	22.3424	22.1179	22.9235	22.5923	22.4773	21.8031	21.9898	22.2342	22.8087	22.1291	22.3725	0.3545	0.0158453	0.12567
22,3 rep2	22.0793	22.3697	22.2694	21.8917	23.2244	22.7912	22.5017	22.3225	22.626	22.0954	22.7399	22.1792
18,9 rep1	19.1401	18.4689	18.9867	18.7693	18.962	18.735	19.4522	18.8477	18.7355	18.3712	19.2976	18.7452	18.92	0.344193	0.018192	0.118469
18,9 rep2	19.2321	18.6602	18.9902	18.7879	19.6069	18.9219	19.1018	18.3987	19.3662	18.5335	19.3672	18.603
15,6 rep1	15.2575	14.5926	15.245	13.8108	15.2344	14.1942	15.0204	14.138	14.6474	14.4475	15.1428	14.8995	14.5584	0.594469	0.0408335	0.353394
15,6 rep2	14.8743	13.697	14.9229	13.9488	15.5724	14.2887	14.7512	13.7342	14.6433	13.4171	15.0338	13.8872
12,3 rep1	11.8321	10.9381	11.5891	10.222	11.5244	10.8212	11.5317	10.3935	11.6599	10.93	11.7978	10.5812	11.1618	0.60244	0.0539733	0.362934
12,3 rep2	11.6856	11.1192	11.9227	10.1512	11.9936	10.8848	11.6159	10.3447	11.7455	10.8153	11.4574	10.3268
9,0 rep1	8.72263	7.50483	8.52099	7.95052	8.9986	7.94452	9.23335	7.60077	9.50326	7.99618	8.84151	7.89929	8.36983	0.62642	0.0748427	0.392402
9,0 rep2	8.87045	8.1488	8.82169	7.8093	8.02114	7.55607	9.38849	8.4673	9.09324	7.69803	8.6144	7.67046
5,6 rep1	6.45069	5.21196	5.47549	4.25032	4.91596	4.96394	5.92244	4.08379	5.87295	3.93468	5.54219	4.20636	4.9183	0.857482	0.174345	0.735275
5,6 rep2	5.0282	4.38484	6.00672	4.16976	5.49027	4.17339	4.71058	3.70968	6.34839	3.67624	5.51999	3.99043
Clone GQ0068_E07 (G-G):Plate1							Clone GQ0068_E07 (G-G):Plate2
Log2 expected number of molecules 1	G1-C1	G1-C2	G2-C1	G2-C2	G3-C1	G3-C2	G1-C1	G1-C2	G2-C1	G2-C2	G3-C1	G3-C2	Average	SD	CV	var
25,6 rep1	25.9196	25.1242	25.7412	25.7478	26.1365	25.6645	25.4618	25.7427	26.0719	25.7437	26.3819	25.7395	25.8397	0.304031	0.011766	0.0924347
25,6 rep2	25.9069	25.5485	26.2187	25.7786	26.3767	25.7996	25.9932	25.7062	26.0266	25.4815	26.242	25.5982
22,3 rep1	23.0342	22.1812	22.8219	22.1743	22.8555	22.6927	22.6196	22.4913	22.6287	22.1571	22.7615	22.4357	22.5772	0.342562	0.0151729	0.117349
22,3 rep2	22.4047	22.6712	22.775	22.6051	23.2436	22.3182	22.4387	22.4762	23.0876	21.8759	23.0017	22.1015
18,9 rep1	19.5921	19.0926	19.5385	19.2308	19.7724	19.1637	19.6962	19.4356	19.6716	19.0198	20.016	19.079	19.3699	0.349623	0.0180498	0.122236
18,9 rep2	19.2519	19.1265	19.5987	18.8093	19.9529	19.1974	19.2144	19.0244	19.5716	19.1595	19.8633	18.7999
15,6 rep1	15.9414	15.7867	16.0879	15.6671	16.1853	15.4618	15.8025	15.8026	16.1577	15.4829	16.0289	15.5348	15.8698	0.30263	0.0190696	0.0915849
15,6 rep2	16.0085	15.8945	16.15	15.5392	15.9408	16.1979	16.2191	15.9848	16.2792	15.2553	16.1342	15.3314
12,3 rep1	12.7898	13.1413	12.6163	12.2404	12.7922	12.3424	12.6627	12.1593	12.6527	12.2078	12.5909		12.5879	0.278023	0.0220864	0.0772966
12,3 rep2	12.6548	12.3873	13.0855	12.3687	12.7748	12.6791	12.7669	12.504	12.8753	12.5825	12.5951	12.0526
9,0 rep1	8.99543	10.6234	8.90286	8.85901	9.75985	9.24664	9.30227	9.32845	8.93442	8.4542	9.47571	8.3626	9.2097	0.509169	0.0552862	0.259253
9,0 rep2	9.43607	9.28107	9.87861	9.34041	9.74969	8.35333	9.28751	9.41644	9.19185	8.64785	9.15721	9.04791
5,6 rep1	6.05976	5.80147	6.49016	5.84646	6.71585	5.55028	6.53532	5.95857	5.70135	5.90305	6.50293	4.72153	5.89033	0.524028	0.0889642	0.274605
5,6 rep2	6.08098	5.35137	6.52488	5.54648	5.85119	6.0022	5.16851	5.6997	6.6859	4.97727	5.71797	5.9747
Clone GQ0065_F11 (T-G):Plate1							Clone GQ0065_F11 (T-G):Plate2
Log2 expected number of molecules 1	T1-C1	T1-C2	T2-C1	T2-C2	T3-C1	T3-C2	T1-C1	T1-C2	T2-C1	T2-C2	T3-C1	T3-C2	Average	SD	CV	var
25,6 rep1	25.4739	25.0024	25.5112	25.1849	25.7337	25.5489	25.2844	24.7903	25.6952	24.8865	25.951	25.1459	25.4069	0.312529	0.012301	0.0976744
25,6 rep2	25.3864	25.1136	25.5603	25.3191	25.8186	25.5182	25.5195	24.9099	25.5229	25.4424	25.7664	25.6799
22,3 rep1	21.9759	21.4933	22.2217	21.856	22.433	22.0851	22.2026	21.1975	22.052	21.8582	22.3998	21.4715	21.9034	0.433792	0.0198048	0.188175
22,3 rep2	21.7423	20.7574	22.3869	21.5522	22.3021	21.9681	21.8356	21.388	22.3866	21.6637	22.0472	22.4046
18,9 rep1	17.9111	17.7466	18.1951	17.5957	18.4503	18.1678	17.9195	17.295	18.0845	17.9073	19.0744	18.227	18.0579	0.384278	0.0212803	0.147669
18,9 rep2	17.7888	17.7142	18.1618	17.879	18.6577	17.9756	17.9606	17.7069	17.8625	18.3073	18.6507	18.1512
15,6 rep1	14.4891	14.058	14.9605	14.7537	15.3448	15.2663	14.4824	14.0755	15.0164	14.3483	15.2407	14.9522	14.7652	0.392953	0.0266136	0.154412
15,6 rep2	14.9043	14.6363	15.0094	14.7044	15.5753	14.886	14.5069	14.2426	14.9983	14.481	14.8676	14.5635
12,3 rep1	11.2542	10.7949	11.5367	11.4384	11.8377	11.4873	11.2172	10.7306	11.5559	11.5561	11.896	11.0522	11.3807	0.407433	0.0358004	0.166002
12,3 rep2	11.2124	10.5949	12.0399	11.4813	12.1719	11.408	10.81	11.0154	11.3966	11.3655	11.7246	11.5589
9,0 rep1	8.26587	7.83389	8.63575	8.48627	8.41199	8.83633	8.19187	7.41932	8.36992	8.47885	8.95875	8.66231	8.42783	0.482984	0.0573083	0.233274
9,0 rep2	7.8899	7.78818	8.79019	8.75278	9.22783	8.80162	7.95849	7.81295	9.0674	8.03004	9.11577	8.48175
5,6 rep1	3.84999	4.31746	5.51293	4.15613	5.44503	5.96976	4.86911	4.16168	5.18477	4.87529	4.41106	4.30525	4.87918	0.750461	0.153809	0.563192
5,6 rep2	5.30401	4.03356	5.84326	5.48502	5.36079	5.45645	4.85701	3.08642	4.9123	4.26503	6.0561	5.38188
1 Calculated from the optical density at 260nm
Supplementary Data 1H. Calculations of the Log2 ratios to perfect match number of molecules
Log2 Input (O.D.260) Molecules	Log2 numbers of molecules calculated with LRE
GQ00612 _A24 (G-T)
Plate 1	T1-C1	T1-C2	T1-A1	T1-A2	T2-C1	T2-C2	T2-A1	T2-A2	T3-C1	T3-C2	T3-A1	T3-A2	G1-C1	G1-C2	G1-A1	G1-A2	G2-C1	G2-C2	G2-A1	G2-A2	G3-C1	G3-C2	G3-A1	G3-A2
25,6 rep1	18.0801	13.5379	19.1902	18.6217	21.0947	20.037	22.6896	21.7664	24.242	21.8219	25.1066	24.9531	23.9031	16.7373	24.7161	24.0971	24.0757	17.7829	24.8353	24.4597	24.5796	19.9127	25.3599	24.8413
25,6 rep2	23.6018	11.977	19.6392	18.7642	21.497	14.2374	22.9592	22.1006	24.4134	17.3062	25.1525	24.6354	24.4563	17.4395	24.8031	24.0276	24.411	17.1521	24.6981	24.1406	24.5294	17.2386	25.2033	24.4309
22,3 rep1	17.1761	8.63628	17.5502	16.6069	19.5836	12.8763	20.2543	19.5752	22.4585	14.6705	23.0591	22.5847	21.6333	14.4643	22.453	21.9792	19.8196	15.7745	22.3424	22.1179	22.1683	14.7976	22.9235	22.5923
22,3 rep2	16.8625	7.72285	18.0599	16.7213	19.3624	13.3616	20.7699	19.6988	21.5617	14.899	22.8228	22.2083	21.8207	15.3345	22.0793	22.3697	21.4794	14.3083	22.2694	21.8917	22.2815	14.5346	23.2244	22.7912
18,9 rep1	13.764	6.07027	14.1688	13.9132	15.9595	9.55446	16.6109	16.7181	18.6355	11.2466	19.6725	18.9327	18.8696	11.917	19.1401	18.4689	18.6866	11.765	18.9867	18.7693	18.7435	11.6347	18.962	18.735
18,9 rep2	12.9954	5.67752	13.6087	12.9014	15.9999	9.06878	17.1474	15.9675	18.1854	11.7759	19.0494	18.5035	18.5792	11.8289	19.2321	18.6602	18.5384	11.412	18.9902	18.7879	18.9399	11.3672	19.6069	18.9219
15,6 rep1	9.14327	1.66391	9.58832	9.05028	12.5473	4.65067	12.2715	12.3331	14.9428	7.94075	15.2021	15.3023	14.5785	7.43594	15.2575	14.5926	14.4114	7.36167	15.245	13.8108	14.612	7.62496	15.2344	14.1942
15,6 rep2	8.68897	1.82723	9.57875	8.04438	11.7784	4.8119	12.5169	11.6271	14.9002	7.03716	15.2026	14.3722	14.2538	7.43181	14.8743	13.697	14.411	7.82361	14.9229	13.9488	14.232	7.3224	15.5724	14.2887
12,3 rep1	6.15463	-2.06838	6.92588	5.99221	8.87981	0.879531	9.90059	7.67928	11.367	4.35628	11.6485	11.0694	11.0682	4.20322	11.8321	10.9381	11.4712	3.83687	11.5891	10.222	11.6944	4.30994	11.5244	10.8212
12,3 rep2	5.19734	-2.36825	6.35827	5.59657	8.69691	0.864718	9.26334	8.46207	11.5789	4.57725	12.1907	11.1376	10.8901	4.05189	11.6856	11.1192	11.4404	4.09184	11.9227	10.1512	11.3256	3.75203	11.9936	10.8848
9,0 rep1	2.1283	FAILED	3.18044	2.09848	5.16709	-0.0184689	5.83792	5.11782	8.25713	1.35299	9.74751	8.81172	8.12298	0.894541	8.72263	7.50483	8.30305	1.48741	8.52099	7.95052	8.85059	0.385947	8.9986	7.94452
9,0 rep2	2.61925	FAILED	3.63538	2.4195	5.2413	-2.38756	6.85106	5.77345	8.9094	0.881695	9.02696	9.22736	7.87224	1.15083	8.87045	8.1488	8.08135	3.23252	8.82169	7.8093	8.35701	1.19867	8.02114	7.55607
5,6 rep1	-1.18545	FAILED	-0.539419	0.0108528	1.37639	FAILED	2.87141	2.8936	5.13792	-4.57406	6.03217	4.28265	4.68268	-4.35001	6.45069	5.21196	4.35971	-2.97588	5.47549	4.25032	5.44561	-2.87628	4.91596	4.96394
5,6 rep2	-2.12789	FAILED	-0.011689	-3.45972	3.16113	FAILED	3.30794	0.924581	4.8365	4.50968	5.82291	3.71891	4.40771	-2.93751	5.0282	4.38484	4.67822	-2.35924	6.00672	4.16976	4.94268	FAILED	5.49027	4.17339
Plate2	T1-C1	T1-C2	T1-A1	T1-A2	T2-C1	T2-C2	T2-A1	T2-A2	T3-C1	T3-C2	T3-A1	T3-A2	G1-C1	G1-C2	G1-A1	G1-A2	G2-C1	G2-C2	G2-A1	G2-A2	G3-C1	G3-C2	G3-A1	G3-A2
25,6 rep1	18.764	11.9984	19.5895	18.8811	21.9649	14.1408	22.6212	22.0203	24.5874	17.1326	25.0378	25.0066	23.9753	16.8429	24.6806	24.2654	24.211	16.9444	24.7855	24.2928	24.6168	20.1905	25.1692	24.8762
25,6 rep2	18.9251	11.5042	19.4217	17.6952	21.335	15.2077	22.8984	21.6736	24.1212	17.444	24.9173	24.6892	24.3061	16.6362	24.7787	24.1888	24.1288	16.8768	25.0715	24.4466	24.4611	18.0334	24.9242	24.514
22,3 rep1	17.2711	9.06793	17.2376	16.4089	19.8891	11.9774	20.3048	20.0157	22.2249	15.0379	22.9309	22.3737	22.1289	15.3065	22.4773	21.8031	22.1393	14.9415	21.9898	22.2342	22.2763	14.9974	22.8087	22.1291
22,3 rep2	17.4913	9.42009	17.2176	16.9444	19.4485	12.1525	20.7226	19.7929	22.2369	15.3323	22.6023	22.682	21.5833	14.7494	22.5017	22.3225	22.2627	15.4338	22.626	22.0954	21.9456	15.0331	22.7399	22.1792
18,9 rep1	12.8479	5.60032	13.0861	12.7055	16.4556	9.2395	17.1426	15.9398	18.5983	12.5099	19.9024	18.7351	18.7424	11.1827	19.4522	18.8477	18.3268	11.8242	18.7355	18.3712	18.8679	11.6895	19.2976	18.7452
18,9 rep2	12.7234	5.48431	13.7167	13.0754	16.0075	8.89174	16.8087	15.8918	18.6772	11.8958	19.1714	19.2115	18.6384	11.2245	19.1018	18.3987	18.5765	11.3648	19.3662	18.5335	18.3	11.5662	19.3672	18.603
15,6 rep1	9.09751	2.29925	9.49284	8.48389	12.5085	4.35862	12.6512	12.0709	14.3516	7.98144	15.3977	14.2907	14.5173	7.53436	15.0204	14.138	14.3274	7.14679	14.6474	14.4475	14.5294	5.44276	15.1428	14.8995
15,6 rep2	7.47378	2.92676	9.31112	8.19122	12.0637	4.61536	12.9205	12.5804	14.3157	7.84581	15.1335	13.9227	14.179	7.65933	14.7512	13.7342	14.5936	7.39849	14.6433	13.4171	14.4808	7.07337	15.0338	13.8872
12,3 rep1	5.20974	-1.29897	5.52639	5.71726	9.10369	2.24813	9.31706	8.14416	11.6569	3.94667	12.2551	10.9127	11.3357	4.2284	11.5317	10.3935	11.6477	4.26611	11.6599	10.93	11.6116	3.8787	11.7978	10.5812
12,3 rep2	5.88974	-4.39285	6.26647	6.22862	9.3329	1.11405	9.75373	7.89166	11.5002	4.28013	11.955	11.3089	11.0009	4.15627	11.6159	10.3447	11.2193	4.1572	11.7455	10.8153	10.6869	3.87825	11.4574	10.3268
9,0 rep1	2.69033	FAILED	2.62612	2.64573	5.66175	1.9825	6.73598	4.72767	8.64552	0.317479	9.0836	7.96925	8.26774	2.171	9.23335	7.60077	8.11377	1.68318	9.50326	7.99618	8.40521	-0.0638177	8.84151	7.89929
9,0 rep2	2.54207	FAILED	3.43188	2.72518	6.31622	0.675767	7.50911	5.03889	8.89522	0.415056	9.25998	8.47584	8.24532	0.691419	9.38849	8.4673	8.82845	0.646606	9.09324	7.69803	7.80756	0.352806	8.6144	7.67046
5,6 rep1	-2.16143	FAILED	-0.931306	-0.754364	2.84927	FAILED	3.50805	1.20041	5.32829	-3.7057	5.67466	3.79118	5.08954	-2.18557	5.92244	4.08379	5.07695	-3.76951	5.87295	3.93468	4.38071	-1.20819	5.54219	4.20636
5,6 rep2	-0.726924	FAILED	0.113675	0.410103	0.74015	-3.23088	3.43786	1.91915	3.37645	-1.91679	5.44557	4.94093	4.53135	-2.30793	4.71058	3.70968	4.99763	-1.65322	6.34839	3.67624	4.27003	-2.43571	5.51999	3.99043
GQ0068 _E07 (G-G)
Plate 1	T1-C1	T1-C2	T1-A1	T1-A2	T2-C1	T2-C2	T2-A1	T2-A2	T3-C1	T3-C2	T3-A1	T3-A2	G1-C1	G1-C2	G1-A1	G1-A2	G2-C1	G2-C2	G2-A1	G2-A2	G3-C1	G3-C2	G3-A1	G3-A2
25,6 rep1	20.4036	19.8378	20.4708	14.1393	23.6155	22.8595	23.5958	18.2199	26.1484	25.9756	26.1314	20.7841	25.9196	25.1242	26.2123	20.573	25.7412	25.7478	25.7138	19.7661	26.1365	25.6645	25.9953	19.9723
25,6 rep2	20.8042	20.202	20.6282	14.9597	24.0387	23.2216	24.2055	18.4013	26.2735	25.7635	25.8754	21.5905	25.9069	25.5485	25.9878	20.2744	26.2187	25.7786	26.2781	20.4928	26.3767	25.7996	26.2655	20.8141
22,3 rep1	17.9649	16.6615	17.1512	11.8079	20.6205	20.1309	20.4724	14.9053	22.7148	22.5271	23.0566	15.77	23.0342	22.1812	22.644	17.7376	22.8219	22.1743	22.2261	17.6502	22.8555	22.6927	22.6801	17.468
22,3 rep2	17.7886	16.7156	16.7756	12.0447	20.5687	19.958	20.3493	15.1562	22.9804	22.4273	22.7694	17.3824	22.4047	22.6712	22.5785	17.0013	22.775	22.6051	22.8506	16.8041	23.2436	22.3182	22.6773	18.0414
18,9 rep1	13.9215	14.3545	14.0473	8.12431	17.2389	16.9184	16.6337	11.3758	19.7395	19.301	19.804	14.0381	19.5921	19.0926	19.1076	13.6774	19.5385	19.2308	19.2457	13.5929	19.7724	19.1637	19.449	13.9853
18,9 rep2	13.2438	12.6534	13.6873	7.78282	17.1248	16.918	17.2342	11.2668	19.6472	19.3251	19.3439	14.0632	19.2519	19.1265	19.1516	13.4816	19.5987	18.8093	19.4686	12.8299	19.9529	19.1974	18.9447	13.9089
15,6 rep1	10.7927	10.5307	10.9231	4.85302	13.8142	12.963	13.4561	7.98463	16.1328	15.864	15.5049	10.9163	15.9414	15.7867	15.7445	10.6959	16.0879	15.6671	15.7021	10.7247	16.1853	15.4618	15.8277	9.71605
15,6 rep2	10.0804	9.72877	10.2607	4.72376	13.9358	13.6173	14.1778	8.32955	15.9811	15.654	16.3396	10.8469	16.0085	15.8945	15.8464	10.8456	16.15	15.5392	16.2673	9.79408	15.9408	16.1979	15.8504	9.88343
12,3 rep1	7.55556	6.6225	7.69469	1.07702	9.53819	10.3894	10.4853	4.68757	12.7664	12.7557	12.852	7.88957	12.7898	13.1413	12.6336	7.00638	12.6163	12.2404	11.8577	6.46723	12.7922	12.3424	12.4251	6.4099
12,3 rep2	6.44983	7.45851	6.73823	-1.12138	10.6783	9.69313	10.7829	4.49214	13.108	12.5377	12.793	7.72135	12.6548	12.3873	11.8699	7.0854	13.0855	12.3687	11.9799	6.8362	12.7748	12.6791	12.4664	7.57278
9,0 rep1	3.71138	1.58232	3.78671	-1.10025	7.20404	6.52253	6.79398	1.29768	9.68222	9.02721	9.7256	4.27749	8.99543	10.6234	8.88622	3.17376	8.90286	8.85901	9.03245	2.4612	9.75985	9.24664	8.90347	3.43007
9,0 rep2	3.27495	3.40102	3.69562	-3.43939	6.82024	6.79379	7.31197	0.756741	9.55408	8.6591	9.75435	3.60865	9.43607	9.28107	9.10864	3.64495	9.87861	9.34041	9.24158	3.83912	9.74969	8.35333	9.04617	3.41836
5,6 rep1	1.72208	0.64737	-0.206859	FAILED	4.2817	3.36159	4.18233	-0.0554036	6.68777	5.36976	6.80202	-0.019791	6.05976	5.80147	6.06265	-2.62285	6.49016	5.84646	5.44158	-0.851189	6.71585	5.55028	6.16521	0.106503
5,6 rep2	-1.75702	FAILED	0.400656	FAILED	3.44279	3.3435	4.00567	-3.59061	6.26698	6.58737	5.98233	0.246213	6.08098	5.35137	5.8166	0.740599	6.52488	5.54648	6.62501	-1.83285	5.85119	6.0022	6.01235	-2.93758
Plate2	T1-C1	T1-C2	T1-A1	T1-A2	T2-C1	T2-C2	T2-A1	T2-A2	T3-C1	T3-C2	T3-A1	T3-A2	G1-C1	G1-C2	G1-A1	G1-A2	G2-C1	G2-C2	G2-A1	G2-A2	G3-C1	G3-C2	G3-A1	G3-A2
25,6 rep1	20.9105	20.6628	20.7633	14.94	24.1036	23.3376	23.6567	18.2678	26.2241	25.8582	26.1957	21.9868	25.4618	25.7427	25.9807	20.5006	26.0719	25.7437	25.7486	20.0166	26.3819	25.7395	25.8725	21.3322
25,6 rep2	20.7181	19.1966	21.0224	15.6845	23.1225	22.9727	24.3968	18.0454	26.2693	25.941	26.2487	20.7279	25.9932	25.7062	25.6198	20.6541	26.0266	25.4815	25.778	20.4825	26.242	25.5982	26.4335	20.7538
22,3 rep1	17.5272	16.2188	17.9376	11.2296	20.3216	19.9683	21.1814	13.9179	23.1434	22.7554	22.4118	17.6293	22.6196	22.4913	22.2868	17.623	22.6287	22.1571	22.241	17.179	22.7615	22.4357	22.7567	16.8479
22,3 rep2	17.533	17.4248	16.6523	11.6532	19.8462	19.6673	20.4364	14.4984	22.6233	22.7353	22.4656	17.6861	22.4387	22.4762	22.0775	17.5817	23.0876	21.8759	22.6322	16.6915	23.0017	22.1015	22.8798	17.4605
18,9 rep1	14.128	13.4118	13.5955	8.4435	17.1181	16.4228	17.2273	11.7773	19.5866	19.1273	19.6047	14.0965	19.6962	19.4356	19.3301	13.6966	19.6716	19.0198	19.1122	13.402	20.016	19.079	19.5222	12.1
18,9 rep2	14.8975	12.7566	13.3876	8.67685	16.1046	16.9522	17.5813	11.4132	19.5445	19.4108	19.7036	13.772	19.2144	19.0244	19.2688	13.7858	19.5716	19.1595	19.4221	10.4485	19.8633	18.7999	19.4659	13.8678
15,6 rep1	10.7465	10.2717	11.0658	5.29615	14.1129	13.8064	13.5586	8.35641	16.3788	15.8607	16.0996	10.5454	15.8025	15.8026	15.4237	10.4143	16.1577	15.4829	16.1695	9.88221	16.0289	15.5348	16.3142	8.97202
15,6 rep2	11.2309	9.79509	10.5661	5.0075	13.8113	12.983	13.398	8.66852	15.2753	16.3865	16.0649	10.2658	16.2191	15.9848	16.1777	10.2153	16.2792	15.2553	16.3014	10.1205	16.1342	15.3314	15.6932	10.57
12,3 rep1	7.25938	6.87847	7.16624	2.06636	10.5873	10.0631	10.3642	3.88588	12.9688	12.4628	13.3191	6.67478	12.6627	12.1593	12.5718	7.01108	12.6527	12.2078	12.667	7.16438	12.5909	0.782458	12.663	6.44221
12,3 rep2	5.3629	7.48003	7.22403	1.63468	11.211	10.1227	10.8005	4.17835	13.0133	12.4569	13.2911	6.85332	12.7669	12.504	12.3544	6.4589	12.8753	12.5825	12.6416	6.69648	12.5951	12.0526	12.3485	6.45679
9,0 rep1	3.43934	3.06359	3.93543	-3.05374	7.16149	6.45231	5.24904	2.19486	9.42673	9.23339	9.61294	3.41746	9.30227	9.32845	9.21072	3.41679	8.93442	8.4542	8.77965	3.18515	9.47571	8.3626	8.89847	3.24502
9,0 rep2	4.53449	3.14361	2.94052	-1.048	7.01502	6.63842	7.32797	1.09367	9.35429	9.31209	9.16564	2.76042	9.28751	9.41644	9.04255	3.26838	9.19185	8.64785	8.63868	2.77273	9.15721	9.04791	8.88397	2.51724
5,6 rep1	1.0359	0.716279	-1.7344	FAILED	3.27899	3.1637	3.84032	-3.08005	6.12611	6.73186	6.48559	1.52796	6.53532	5.95857	5.4875	-1.12825	5.70135	5.90305	5.95865	0.523451	6.50293	4.72153	5.86163	-0.0927992
5,6 rep2	-0.974973	-0.585248	-0.524208	FAILED	3.49218	3.67653	3.29849	-1.66372	6.01638	6.27581	6.8274	-2.99868	5.16851	5.6997	6.70149	0.854501	6.6859	4.97727	6.11595	-0.270255	5.71797	5.9747	6.0801	0.0538446
GQ0065_F11 (T-G)
Plate 1	T1-C1	T1-C2	T1-A1	T1-A2	T2-C1	T2-C2	T2-A1	T2-A2	T3-C1	T3-C2	T3-A1	T3-A2	G1-C1	G1-C2	G1-A1	G1-A2	G2-C1	G2-C2	G2-A1	G2-A2	G3-C1	G3-C2	G3-A1	G3-A2
25,6 rep1	25.4739	25.0024	25.1982	19.9769	25.5112	25.1849	25.6062	20.3221	25.7337	25.5489	25.9955	20.5706	22.146	21.4598	22.1682	16.6039	24.8111	24.4461	24.4937	19.4966	25.9689	25.3015	25.4932	20.6577
25,6 rep2	25.3864	25.1136	25.2573	20.2303	25.5603	25.3191	25.7359	20.5913	25.8186	25.5182	25.4871	20.738	22.2514	21.8916	22.2555	16.7888	25.2292	24.5998	25.2089	19.3376	25.5902	25.5596	25.4242	20.1714
22,3 rep1	21.9759	21.4933	20.9903	16.8362	22.2217	21.856	22.0484	16.7019	22.433	22.0851	22.311	17.5931	18.5875	18.5424	18.4849	13.1756	21.3311	21.0934	21.198	16.4349	22.3375	22.0979	22.1006	16.6594
22,3 rep2	21.7423	20.7574	21.9461	16.3572	22.3869	21.5522	22.1511	16.8593	22.3021	21.9681	22.2899	16.4886	18.974	18.0643	18.4399	12.4564	21.473	21.0492	21.2065	15.9524	22.3424	21.5262	22.1334	16.4894
18,9 rep1	17.9111	17.7466	18.0505	12.454	18.1951	17.5957	17.7438	13.2069	18.4503	18.1678	18.6704	13.7635	15.1152	14.6795	13.0796	10.2897	18.0239	17.4469	17.4447	11.9158	18.7813	18.0767	17.9283	13.0085
18,9 rep2	17.7888	17.7142	17.8668	12.2367	18.1618	17.879	18.4695	12.8914	18.6577	17.9756	18.4963	13.2921	14.1388	13.3426	15.3584	9.10083	17.8026	17.1428	17.41	11.7125	18.1834	17.8961	17.7206	12.1588
15,6 rep1	14.4891	14.058	15.1977	9.30395	14.9605	14.7537	15.1977	8.98918	15.3448	15.2663	14.9967	10.3442	11.5969	11.38	11.1405	7.05146	14.47	13.5326	14.2766	9.09251	15.2416	14.4048	15.2974	9.74528
15,6 rep2	14.9043	14.6363	14.7894	9.05741	15.0094	14.7044	15.4098	9.00241	15.5753	14.886	14.8563	10.3043	11.3934	11.2848	11.6357	5.61197	14.3685	14.115	13.8254	8.70677	15.2548	14.5903	15.2494	9.84643
12,3 rep1	11.2542	10.7949	11.3031	5.88797	11.5367	11.4384	11.6228	6.22578	11.8377	11.4873	11.9338	6.71473	8.07609	7.83922	7.91429	3.37682	11.4581	FAILED	10.9322	5.85642	11.9097	11.337	11.3807	5.60428
12,3 rep2	11.2124	10.5949	11.0906	5.31023	12.0399	11.4813	11.4695	6.34307	12.1719	11.408	11.9408	6.29935	8.46141	7.76064	8.47125	1.55821	11.3588	10.5115	11.3629	4.70206	11.8633	11.364	11.4942	6.0608
9,0 rep1	8.26587	7.83389	7.96023	3.35796	8.63575	8.48627	8.74216	3.09835	8.41199	8.83633	9.10875	3.23271	5.40015	3.93024	4.96424	-1.45825	7.91465	7.1979	7.69603	1.93328	8.62107	8.15679	9.02459	2.25313
9,0 rep2	7.8899	7.78818	8.66908	1.92337	8.79019	8.75278	9.07597	2.79587	9.22783	8.80162	8.84091	1.13956	5.62243	5.12916	5.34216	0.0106903	8.3559	7.54296	7.82741	2.60674	9.01829	8.43487	8.22131	3.02706
5,6 rep1	3.84999	4.31746	4.77734	-3.94213	5.51293	4.15613	4.37492	-0.308085	5.44503	5.96976	5.78995	-1.5544	1.16035	2.36791	1.65758	FAILED	3.31588	4.42616	5.02868	-3.09265	5.49213	4.38676	4.70263	-0.84145
5,6 rep2	5.30401	4.03356	3.99497	0.767763	5.84326	5.48502	5.37146	0.737808	5.36079	5.45645	4.87364	-0.59708	3.12661	-1.01242	0.956744	FAILED	4.85164	4.89587	5.45347	-3.37835	5.00969	4.166	5.67035	-1.83323
Plate2	T1-C1	T1-C2	T1-A1	T1-A2	T2-C1	T2-C2	T2-A1	T2-A2	T3-C1	T3-C2	T3-A1	T3-A2	G1-C1	G1-C2	G1-A1	G1-A2	G2-C1	G2-C2	G2-A1	G2-A2	G3-C1	G3-C2	G3-A1	G3-A2
25,6 rep1	25.2844	24.7903	25.6439	19.8068	25.6952	24.8865	25.592	20.0981	25.951	25.1459	25.7784	20.4731	21.3266	22.0761	21.9637	15.7546	25.1021	24.4801	24.7955	18.4165	25.8894	25.0898	25.3846	20.939
25,6 rep2	25.5195	24.9099	25.608	20.2609	25.5229	25.4424	25.8432	20.504	25.7664	25.6799	25.9106	20.6136	22.3768	22.3182	22.4995	16.5957	25.1327	24.0858	25.3273	19.6965	25.7646	25.6507	25.2186	20.2506
22,3 rep1	22.2026	21.1975	21.7527	16.3086	22.052	21.8582	21.9376	16.935	22.3998	21.4715	22.3757	17.1118	17.9996	18.7322	18.6175	12.5983	21.2031	21.719	20.664	16.5394	22.6829	21.5074	22.2333	16.4472
22,3 rep2	21.8356	21.388	21.6367	14.8492	22.3866	21.6637	22.0993	16.8184	22.0472	22.4046	22.267	16.7347	19.1931	17.6817	18.8625	13.2022	21.8937	20.1691	21.3535	15.4933	21.9679	21.9099	21.8294	16.7739
18,9 rep1	17.9195	17.295	17.924	12.1756	18.0845	17.9073	18.5549	12.411	19.0744	18.227	18.3832	13.0127	15.3631	14.876	14.6722	10.4434	17.1993	17.2222	17.0541	11.9457	19.0296	18.0898	18.2091	12.4512
18,9 rep2	17.9606	17.7069	17.9281	12.3721	17.8625	18.3073	18.2077	12.6822	18.6507	18.1512	18.1319	12.7376	14.637	13.6498	14.6965	8.49184	17.7911	16.6477	17.0459	11.4723	18.2454	17.8842	18.1219	12.4815
15,6 rep1	14.4824	14.0755	14.5374	8.99358	15.0164	14.3483	14.7076	9.99141	15.2407	14.9522	15.2663	9.54137	12.0677	11.4998	11.0446	6.55086	14.2489	13.7598	13.9556	8.60752	15.2726	14.8207	14.8164	9.13937
15,6 rep2	14.5069	14.2426	14.3119	9.58963	14.9983	14.481	14.8999	9.48333	14.8676	14.5635	14.9013	9.6088	12.0447	10.8519	11.8452	5.48161	14.8049	13.9276	13.7685	8.9095	14.8217	14.8206	14.8476	9.12194
12,3 rep1	11.2172	10.7306	10.9291	5.54937	11.5559	11.5561	11.77	6.22654	11.896	11.0522	11.8594	6.24335	8.14592	8.01102	8.39728	2.95423	11.0728	10.3333	10.9087	5.53321	11.8939	11.5701	11.3761	6.08172
12,3 rep2	10.81	11.0154	11.2611	5.27609	11.3966	11.3655	11.1303	6.15496	11.7246	11.5589	11.6709	6.17869	8.5424	7.38109	8.41678	2.48464	11.2802	10.445	10.4247	5.11599	11.5493	11.1005	11.6447	5.85545
9,0 rep1	8.19187	7.41932	8.33077	2.38778	8.36992	8.47885	8.5905	2.8285	8.95875	8.66231	8.46882	4.34538	4.73055	4.92063	5.70605	-0.797156	8.24563	7.71005	8.19149	2.39914	8.82325	8.36047	8.19964	1.13006
9,0 rep2	7.95849	7.81295	8.03717	2.09159	9.0674	8.03004	8.61358	3.05618	9.11577	8.48175	9.07408	2.8416	5.3395	4.43927	5.34618	0.649677	8.53936	8.06038	7.26134	2.12133	8.83377	8.1439	8.52558	3.21385
5,6 rep1	4.86911	4.16168	5.00005	-0.509257	5.18477	4.87529	4.7001	-2.43835	4.41106	4.30525	5.59426	-1.72336	-0.22757	1.97481	2.16438	-2.75073	4.65982	5.48337	5.11816	-2.53044	4.95837	5.47766	4.36928	-1.1241
5,6 rep2	4.85701	3.08642	4.15982	-3.14176	4.9123	4.26503	5.14176	-2.30004	6.0561	5.38188	4.87078	-1.06038	0.641915	-0.504262	-2.85085	-3.50536	4.6027	3.02347	3.23738	-1.63635	5.29048	4.57058	3.96237	-3.40733
Log2 (Calculated) Input Molecules	Log2 ratio to Perfect Match Primers ( = log2 molecules [above] - Average perfect match molecules [Supplementary Table 1G])
GQ00612 _A24 (G-T)
Plate 1	T1-C1	T1-C2	T1-A1	T1-A2	T2-C1	T2-C2	T2-A1	T2-A2	T3-C1	T3-C2	T3-A1	T3-A2	G1-C1	G1-C2	G1-A1	G1-A2	G2-C1	G2-C2	G2-A1	G2-A2	G3-C1	G3-C2	G3-A1	G3-A2
24.7	-6.57019	-11.1124	-5.46004	-6.0286	-3.55558	-4.61331	-1.96062	-2.88383	-0.408235	-2.82832	0.456314	0.302871	-0.747171	-7.91298	0.0657984	-0.553192	-0.574559	-6.86735	0.185078	-0.190591	-0.0706733	-4.73754	0.709642	0.191002
24.7	-1.04842	-12.6732	-5.01103	-5.88611	-3.1533	-10.4129	-1.69106	-2.54965	-0.236903	-7.34402	0.502258	-0.0148321	-0.193998	-7.21073	0.152812	-0.622688	-0.239257	-7.4982	0.0478352	-0.509656	-0.120852	-7.41163	0.55302	-0.219366
22.3725	-5.19642	-13.7363	-4.82234	-5.76567	-2.78898	-9.49626	-2.11821	-2.79733	0.0860049	-7.70209	0.686584	0.212203	-0.739255	-7.90825	0.0804417	-0.393331	-2.55293	-6.59801	-0.0301405	-0.25465	-0.20422	-7.57491	0.55093	0.219759
22.3725	-5.51	-14.6497	-4.31264	-5.65124	-3.01011	-9.01094	-1.60268	-2.67379	-0.810805	-7.47358	0.450225	-0.16421	-0.551879	-7.03804	-0.293235	-0.00281985	-0.893108	-8.06427	-0.103138	-0.480805	-0.0910055	-7.83792	0.851815	0.418669
18.92	-5.15606	-12.8498	-4.75128	-5.00679	-2.96051	-9.36558	-2.30916	-2.20196	-0.284588	-7.67345	0.752509	0.0126166	-0.0504284	-7.00304	0.220094	-0.451139	-0.233447	-7.15506	0.066622	-0.150733	-0.17658	-7.28535	0.0419219	-0.185008
18.92	-5.92462	-13.2425	-5.31136	-6.01865	-2.92013	-9.85126	-1.7726	-2.95252	-0.734683	-7.14412	0.12935	-0.416508	-0.34079	-7.09119	0.312071	-0.259826	-0.381684	-7.50806	0.0701641	-0.132115	0.0198889	-7.55284	0.686869	0.00184771
14.5584	-5.4151	-12.8945	-4.97005	-5.50808	-2.01112	-9.9077	-2.28687	-2.22529	0.384459	-6.61762	0.643719	0.743949	0.0201552	-7.12243	0.699106	0.0342362	-0.147004	-7.19669	0.686613	-0.747562	0.0536811	-6.93341	0.676015	-0.364145
14.5584	-5.8694	-12.7311	-4.97962	-6.51399	-2.77996	-9.74647	-2.04143	-2.93122	0.341826	-7.52121	0.644224	-0.186204	-0.30452	-7.12656	0.315923	-0.861401	-0.147365	-6.73476	0.364505	-0.609568	-0.326323	-7.23597	1.014	-0.269683
11.1618	-5.00719	-13.2302	-4.23593	-5.16961	-2.28201	-10.2823	-1.26123	-3.48254	0.205228	-6.80554	0.486668	-0.0924332	-0.0935863	-6.9586	0.670307	-0.223741	0.309402	-7.32495	0.427258	-0.939845	0.532574	-6.85188	0.362593	-0.34063
11.1618	-5.96447	-13.5301	-4.80355	-5.56525	-2.46491	-10.2971	-1.89848	-2.69975	0.417056	-6.58457	1.02888	-0.024261	-0.271739	-7.10992	0.523747	-0.0425859	0.278616	-7.06998	0.760843	-1.01065	0.163796	-7.40979	0.831781	-0.276979
8.36983	-6.24153	FAILED	-5.18938	-6.27134	-3.20273	-8.38829	-2.5319	-3.252	-0.112692	-7.01684	1.37769	0.44189	-0.246845	-7.47528	0.352803	-0.864997	-0.066774	-6.88242	0.151161	-0.419308	0.480759	-7.98388	0.628775	-0.425305
8.36983	-5.75057	FAILED	-4.73445	-5.95033	-3.12852	-10.7574	-1.51876	-2.59638	0.539571	-7.48813	0.65713	0.857532	-0.497588	-7.219	0.500623	-0.221022	-0.288475	-5.13731	0.451864	-0.560525	-0.0128194	-7.17115	-0.348687	-0.813758
4.9183	-6.10376	FAILED	-5.45772	-4.90745	-3.54192	FAILED	-2.04689	-2.02471	0.21962	-9.49237	1.11386	-0.635656	-0.235625	-9.26831	1.53239	0.293657	-0.558596	-7.89418	0.55719	-0.667987	0.527303	-7.79458	-0.0023414	0.0456361
4.9183	-7.04619	FAILED	-4.92999	-8.37802	-1.75718	FAILED	-1.61037	-3.99372	-0.0818016	-0.408622	0.904611	-1.1994	-0.510596	-7.85581	0.109902	-0.533467	-0.240085	-7.27754	1.08842	-0.748543	0.0243749	FAILED	0.57197	-0.744909
Plate2	T1-C1	T1-C2	T1-A1	T1-A2	T2-C1	T2-C2	T2-A1	T2-A2	T3-C1	T3-C2	T3-A1	T3-A2	G1-C1	G1-C2	G1-A1	G1-A2	G2-C1	G2-C2	G2-A1	G2-A2	G3-C1	G3-C2	G3-A1	G3-A2
24.7	-5.88631	-12.6518	-5.06081	-5.76919	-2.68539	-10.5094	-2.02903	-2.62998	-0.0628993	-7.51763	0.387492	0.35633	-0.674988	-7.80741	0.0303496	-0.384905	-0.439267	-7.70588	0.135228	-0.357511	-0.0334751	-4.45972	0.518977	0.225943
24.7	-5.72518	-13.146	-5.22857	-6.95511	-3.31527	-9.44253	-1.75182	-2.97668	-0.529034	-7.20625	0.267078	0.0389662	-0.344172	-8.01403	0.128427	-0.461469	-0.521437	-7.7735	0.421266	-0.203712	-0.189134	-6.61689	0.273929	-0.136217
22.3725	-5.1014	-13.3046	-5.13494	-5.96366	-2.48342	-10.3952	-2.06778	-2.35689	-0.147651	-7.33466	0.558385	0.00118644	-0.243656	-7.06605	0.104787	-0.569397	-0.233268	-7.43103	-0.382774	-0.138341	-0.0961989	-7.37518	0.436192	-0.243466
22.3725	-4.88127	-12.9525	-5.15491	-5.42817	-2.92403	-10.2201	-1.64994	-2.57965	-0.135598	-7.04027	0.229758	0.309464	-0.789252	-7.62314	0.129192	-0.0500321	-0.109802	-6.93871	0.25348	-0.277122	-0.426988	-7.33944	0.367368	-0.193382
18.92	-6.07211	-13.3197	-5.83397	-6.21457	-2.46449	-9.68054	-1.77744	-2.98022	-0.321733	-6.41017	0.982369	-0.184891	-0.177595	-7.73733	0.532168	-0.0723092	-0.593261	-7.09581	-0.184584	-0.548838	-0.0521651	-7.23053	0.377524	-0.174829
18.92	-6.19668	-13.4357	-5.20331	-5.84462	-2.91258	-10.0283	-2.11136	-3.02823	-0.242792	-7.02427	0.251402	0.291481	-0.281646	-7.69549	0.181751	-0.521359	-0.343491	-7.55525	0.446159	-0.386525	-0.620002	-7.35385	0.44715	-0.317076
14.5584	-5.46086	-12.2591	-5.06553	-6.07448	-2.04983	-10.1998	-1.90722	-2.48752	-0.206785	-6.57692	0.839303	-0.267638	-0.0410484	-7.02401	0.462035	-0.42036	-0.230999	-7.41158	0.0890219	-0.110851	-0.0289651	-9.1156	0.584471	0.341094
14.5584	-7.08459	-11.6316	-5.24725	-6.36715	-2.49469	-9.94301	-1.63792	-1.97793	-0.242646	-6.71256	0.575164	-0.635629	-0.379322	-6.89904	0.192829	-0.824216	0.0351931	-7.15988	0.0849731	-1.14124	-0.0775244	-7.485	0.475424	-0.671218
11.1618	-5.95208	-12.4608	-5.63542	-5.44456	-2.05813	-8.91369	-1.84476	-3.01766	0.495044	-7.21515	1.09326	-0.249147	0.173848	-6.93342	0.369912	-0.768292	0.485848	-6.89571	0.498124	-0.231839	0.449783	-7.28312	0.635957	-0.580597
11.1618	-5.27208	-15.5547	-4.89534	-4.9332	-1.82892	-10.0478	-1.40809	-3.27016	0.338413	-6.88169	0.793148	0.147111	-0.16088	-7.00554	0.454082	-0.817125	0.0574641	-7.00462	0.583661	-0.346495	-0.474887	-7.28356	0.295552	-0.83504
8.36983	-5.6795	FAILED	-5.7437	-5.7241	-2.70807	-6.38733	-1.63384	-3.64215	0.275696	-8.05235	0.713777	-0.400575	-0.102085	-6.19883	0.863521	-0.769057	-0.25606	-6.68665	1.13343	-0.373644	0.0353796	-8.43364	0.471683	-0.470532
8.36983	-5.82775	FAILED	-4.93795	-5.64464	-2.05361	-7.69406	-0.860714	-3.33093	0.525396	-7.95477	0.890157	0.106011	-0.124502	-7.67841	1.01866	0.0974787	0.458624	-7.72322	0.723419	-0.671796	-0.562265	-8.01702	0.244572	-0.699364
4.9183	-7.07973	FAILED	-5.84961	-5.67267	-2.06903	FAILED	-1.41025	-3.71789	0.409989	-8.624	0.756354	-1.12712	0.171237	-7.10388	1.00414	-0.834511	0.158647	-8.68782	0.954647	-0.983622	-0.53759	-6.1265	0.623891	-0.711944
4.9183	-5.64523	FAILED	-4.80463	-4.5082	-4.17815	FAILED	-1.48045	-2.99916	-1.54186	-6.83509	0.527269	0.0226257	-0.386954	-7.22623	-0.207725	-1.20863	0.0793272	-6.57152	1.43009	-1.24206	-0.64827	-7.35401	0.601686	-0.927878
	T1-C1	T1-C2	T1 effect	T1 effect	T2-C1	T2-C2	T2 effect	T2 effect	T3-C1	T3-C2	T3 effect	T3 effect	C1 effect	C2 effect	PM	PM	C1 effect	C2 effect	PM	PM	C1 effect	C2 effect	PM	PM
Observed (Mean)	-5.83779	-13.0683	-5.09876	-5.73287	-2.70652	-9.39963	-1.7936	-2.86642	-0.0665142	-7.06097	0.667819	-0.0626524	-0.290174	-7.36832	0.375247	-0.439518	-0.256705	-7.20893	0.389658	-0.515576	-0.0879427	-7.44231	0.481524	-0.291335
SD	0.60144	0.94888	0.393373	0.533164	0.581023	0.586671	0.352105	0.499742	0.474111	0.525559	0.296246	0.469182	0.256932	0.557441	0.392553	0.360583	0.555582	0.628419	0.426097	0.323554	0.327238	0.577624	0.27739	0.37223
	Observed Log2 Ratio	Observed SD	Bonferronni corrected P . Value		Observed Log2 Ratio	Observed SD	Bonferronni corrected P . Value	Predicted Log2 Ratio	Predicted SD
T1-PM	-5.41581	0.562662	3.3864e-141	T1-C1	-5.83779	0.60144	7.7529e-113	-5.62742	0.968431
T2-PM	-2.33001	0.690238	1.2802e-66	T1-C2	-13.0683	0.94888	2.36737e-156	-12.7557	1.15241
T3-PM	0.302583	0.535696	0.0143476	T2-C1	-2.70652	0.581023	1.96314e-59	-2.54162	1.09601
PM-C1	-0.211607	0.405768	0.00208519	T2-C2	-9.39963	0.586671	2.05873e-136	-9.66986	1.27998
PM-C2	-7.33985	0.589747	7.10698e-195	T3-C1	-0.0665142	0.474111	0.549148	0.0909759	0.941465
				T3-C2	-7.06097	0.525559	2.27231e-99	-7.03727	1.12544
GQ0068 _E07 (G-G)
Plate 1	T1-C1	T1-C2	T1-A1	T1-A2	T2-C1	T2-C2	T2-A1	T2-A2	T3-C1	T3-C2	T3-A1	T3-A2	G1-C1	G1-C2	G1-A1	G1-A2	G2-C1	G2-C2	G2-A1	G2-A2	G3-C1	G3-C2	G3-A1	G3-A2
25.8397	-5.43604	-6.00192	-5.36885	-11.7004	-2.22419	-2.98017	-2.24392	-7.6198	0.308741	0.135975	0.291722	-5.05557	0.0799735	-0.715429	0.372588	-5.26671	-0.0985098	-0.0918763	-0.125857	-6.07359	0.296843	-0.175141	0.155604	-5.86734
25.8397	-5.03551	-5.63768	-5.21148	-10.88	-1.80099	-2.61803	-1.63415	-7.43837	0.433857	-0.0762162	0.0357522	-4.24915	0.0672205	-0.291188	0.148134	-5.56528	0.379073	-0.0610906	0.438427	-5.34684	0.536992	-0.0400326	0.425832	-5.02555
22.5772	-4.6123	-5.91568	-5.42605	-10.7693	-1.95672	-2.44629	-2.10478	-7.67193	0.137588	-0.0501231	0.479431	-6.80723	0.457024	-0.396027	0.0668032	-4.83959	0.244686	-0.402952	-0.351127	-4.92697	0.278304	0.11545	0.102885	-5.10923
22.5772	-4.78864	-5.86162	-5.80157	-10.5325	-2.00855	-2.61919	-2.22787	-7.42105	0.403219	-0.149915	0.192168	-5.19479	-0.172528	0.0939664	0.00124497	-5.5759	0.19782	0.0278454	0.273379	-5.77311	0.666412	-0.259001	0.100129	-4.53579
19.3699	-5.44842	-5.01541	-5.32258	-11.2456	-2.13104	-2.45152	-2.73625	-7.99412	0.369546	-0.0688749	0.434129	-5.33185	0.222144	-0.277347	-0.262322	-5.69255	0.168594	-0.139166	-0.124192	-5.77702	0.402452	-0.206266	0.0791278	-5.38459
19.3699	-6.12612	-6.71655	-5.68263	-11.5871	-2.2451	-2.45195	-2.13572	-8.10314	0.277243	-0.044791	-0.0260625	-5.30669	-0.118051	-0.243369	-0.218323	-5.88831	0.228819	-0.560586	0.0987287	-6.53997	0.583031	-0.172554	-0.425241	-5.46104
15.8698	-5.07709	-5.33907	-4.94668	-11.0167	-2.05561	-2.90679	-2.41362	-7.88514	0.26302	-0.00576978	-0.3649	-4.95343	0.0716239	-0.0831088	-0.12529	-5.17382	0.218105	-0.202656	-0.167688	-5.14509	0.315506	-0.407944	-0.0420264	-6.15372
15.8698	-5.78941	-6.14099	-5.60904	-11.146	-1.93395	-2.25252	-1.69197	-7.54022	0.111338	-0.215771	0.469821	-5.02286	0.138738	0.0247222	-0.0233357	-5.02417	0.280185	-0.330562	0.397533	-6.07568	0.0710679	0.328175	-0.0193599	-5.98634
12.5879	-4.54048	-5.47354	-4.40135	-11.019	-2.55784	-1.70665	-1.61078	-7.40846	0.670378	0.659678	0.755924	-4.20646	0.693728	1.04528	0.53756	-5.08966	0.520307	0.14438	-0.238336	-5.62881	0.696123	0.246382	0.329025	-5.68614
12.5879	-5.64621	-4.63753	-5.35781	-13.2174	-1.41769	-2.40291	-1.31314	-7.6039	1.01199	0.44162	0.696934	-4.37469	0.558792	0.291264	-0.22615	-5.01064	0.989503	0.272658	-0.116127	-5.25984	0.678717	0.583018	0.370358	-4.52325
9.2097	-5.49832	-7.62738	-5.42299	-10.31	-2.00566	-2.68717	-2.41572	-7.91202	0.47252	-0.182495	0.515895	-4.93222	-0.214272	1.41373	-0.323478	-6.03594	-0.306838	-0.350688	-0.177255	-6.7485	0.55015	0.0369391	-0.306232	-5.77963
9.2097	-5.93475	-5.80868	-5.51409	-12.6491	-2.38946	-2.41591	-1.89774	-8.45296	0.344382	-0.550599	0.544651	-5.60105	0.226367	0.0713636	-0.101058	-5.56476	0.668911	0.130707	0.0318777	-5.37058	0.539989	-0.856377	-0.163528	-5.79134
5.89033	-4.16825	-5.24296	-6.09719	FAILED	-1.60862	-2.52873	-1.708	-5.94573	0.797443	-0.520566	0.911691	-5.91012	0.169432	-0.0888594	0.172319	-8.51318	0.599828	-0.0438683	-0.448752	-6.74152	0.825519	-0.340043	0.274886	-5.78382
5.89033	-7.64735	FAILED	-5.48967	FAILED	-2.44754	-2.54683	-1.88465	-9.48094	0.376653	0.697043	0.0920067	-5.64411	0.190649	-0.538958	-0.0737246	-5.14973	0.634552	-0.343849	0.73468	-7.72318	-0.0391345	0.111868	0.122021	-8.82791
Plate2	T1-C1	T1-C2	T1-A1	T1-A2	T2-C1	T2-C2	T2-A1	T2-A2	T3-C1	T3-C2	T3-A1	T3-A2	G1-C1	G1-C2	G1-A1	G1-A2	G2-C1	G2-C2	G2-A1	G2-A2	G3-C1	G3-C2	G3-A1	G3-A2
25.8397	-4.92913	-5.17683	-5.07639	-10.8996	-1.73605	-2.50209	-2.18297	-7.57189	0.3844	0.0184883	0.355996	-3.85292	-0.377825	-0.0969449	0.140978	-5.33905	0.232235	-0.0959266	-0.0911046	-5.82308	0.54219	-0.100204	0.0327999	-4.50746
25.8397	-5.12154	-6.64308	-4.8173	-10.1552	-2.71719	-2.86696	-1.44283	-7.79431	0.429652	0.101333	0.408997	-5.11176	0.153499	-0.133479	-0.219828	-5.18555	0.186941	-0.358206	-0.0616476	-5.35712	0.402354	-0.241467	0.593843	-5.08587
22.5772	-5.05002	-6.35841	-4.63965	-11.3476	-2.25564	-2.60893	-1.39581	-8.6593	0.566162	0.178151	-0.165389	-4.9479	0.0423677	-0.0859214	-0.290434	-4.95418	0.051506	-0.420145	-0.336185	-5.3982	0.184247	-0.141501	0.179465	-5.72929
22.5772	-5.04421	-5.1524	-5.92486	-10.924	-2.731	-2.90986	-2.14084	-8.07882	0.0460491	0.15809	-0.111627	-4.8911	-0.13852	-0.100961	-0.499696	-4.99552	0.510424	-0.701332	0.0550192	-5.88568	0.424525	-0.475689	0.302579	-5.11676
19.3699	-5.2419	-5.95808	-5.77446	-10.9264	-2.25185	-2.94708	-2.1426	-7.59267	0.216636	-0.242607	0.234811	-5.27344	0.326315	0.065705	-0.0398573	-5.67334	0.301668	-0.350104	-0.257715	-5.9679	0.646108	-0.290917	0.152238	-7.26994
19.3699	-4.47239	-6.61331	-5.98229	-10.6931	-3.26534	-2.41768	-1.78858	-7.95674	0.174536	0.0408969	0.333633	-5.59789	-0.155548	-0.345556	-0.101124	-5.58408	0.20167	-0.210425	0.0521612	-8.92146	0.4934	-0.570016	0.0959863	-5.50207
15.8698	-5.12324	-5.59806	-4.80393	-10.5736	-1.75687	-2.0634	-2.31122	-7.51336	0.509048	-0.0091046	0.22987	-5.32434	-0.067256	-0.0671571	-0.446111	-5.45549	0.287898	-0.386875	0.299775	-5.98756	0.159105	-0.334985	0.444454	-6.89775
15.8698	-4.63885	-6.07468	-5.30366	-10.8623	-2.05845	-2.88678	-2.47179	-7.20125	-0.594465	0.516756	0.195168	-5.60402	0.349356	0.115044	0.307887	-5.65443	0.409457	-0.614497	0.431668	-5.74927	0.264427	-0.538369	-0.176535	-5.29978
12.5879	-4.83666	-5.21756	-4.9298	-10.0297	-1.50869	-2.03289	-1.73186	-8.21016	0.872763	0.366779	1.22303	-5.42125	0.566664	0.06325	0.475769	-5.08496	0.556709	0.111735	0.571011	-4.93166	0.494906	FAILED	0.566916	-5.65382
12.5879	-6.73314	-4.61601	-4.87201	-10.4614	-0.885082	-1.97336	-1.2955	-7.91768	0.917265	0.360814	1.19506	-5.24272	0.670882	0.40793	0.258405	-5.63714	0.779243	0.486451	0.545561	-5.39956	0.49909	-0.0434387	0.252419	-5.63924
9.2097	-5.77036	-6.14611	-5.27427	-12.2634	-2.04821	-2.7574	-3.96066	-7.01484	0.21703	0.0236848	0.40324	-5.79224	0.0925694	0.118749	0.00101715	-5.79291	-0.275281	-0.755498	-0.430049	-6.02455	0.266011	-0.847097	-0.311236	-5.96468
9.2097	-4.67521	-6.06609	-6.26918	-10.2577	-2.19468	-2.57128	-1.88173	-8.11603	0.144593	0.102391	-0.0440575	-6.44928	0.0778065	0.206741	-0.167149	-5.94132	-0.0178489	-0.561851	-0.571017	-6.43697	-0.0524908	-0.161792	-0.325727	-6.69246
5.89033	-4.85443	-5.17405	-7.62473	FAILED	-2.61134	-2.72662	-2.05	-8.97038	0.235784	0.841527	0.595258	-4.36237	0.644996	0.0682374	-0.40283	-7.01858	-0.188975	0.0127271	0.0683223	-5.36688	0.612604	-1.1688	-0.0287022	-5.98313
5.89033	-6.8653	-6.47558	-6.41454	FAILED	-2.39815	-2.2138	-2.59184	-7.55405	0.126053	0.385477	0.937068	-8.88901	-0.721822	-0.19063	0.811159	-5.03583	0.79557	-0.913062	0.225623	-6.16058	-0.172356	0.0843765	0.18977	-5.83648
	T1 effect	T1 effect	T1-A1	T1-A2	T2 effect	T2 effect	T2-A1	T2-A2	T3 effect	T3 effect	T3-A1	T3-A2	PM	PM	A1 effect	A2 effect	PM	PM	A1 effect	A2 effect	PM	PM	A1 effect	A2 effect
Observed (Mean)	-5.32519	-5.80331	-5.47711	-11.0611	-2.11434	-2.5176	-2.05023	-7.80819	0.365122	0.103995	0.386436	-5.33394	0.13694	0.0118233	-0.00810172	-5.56224	0.30558	-0.239597	0.0259541	-5.9479	0.398789	-0.217238	0.106134	-5.75337
SD	0.786732	0.690287	0.645938	0.773369	0.468789	0.317968	0.537814	0.641911	0.316695	0.336146	0.389044	0.949182	0.329717	0.42322	0.312422	0.734024	0.321725	0.326415	0.33918	0.846276	0.248909	0.376908	0.266658	0.884874
	Observed Log2 Ratio	Observed SD	Bonferronni corrected P . Value		Observed Log2 Ratio	Observed SD	Bonferronni corrected P . Value	Predicted Log2 Ratio	Predicted SD
T1-PM	-5.5599	0.772714	6.73172e-154	T1-A1	-5.47711	0.645938	1.64426e-126	-5.51857	1.08033
T2-PM	-2.31597	0.445994	3.94413e-97	T1-A2	-11.0611	0.773369	1.18295e-171	-11.313	1.60715
T3-PM	0.234559	0.349375	0.000222805	T2-A1	-2.05023	0.537814	1.36363e-59	-2.27464	0.753609
PM-A1	0.0413287	0.307615	0.0183581	T2-A2	-7.80819	0.641911	1.71675e-157	-8.06911	1.28043
PM-A2	-5.75314	0.834433	2.32285e-173	T3-A1	0.386436	0.389044	0.000196271	0.275888	0.65699
				T3-A2	-5.33394	0.949182	1.13939e-120	-5.51858	1.18381
GQ0065_F11 (T-G)
Plate 1	T1-C1	T1-C2	T1-A1	T1-A2	T2-C1	T2-C2	T2-A1	T2-A2	T3-C1	T3-C2	T3-A1	T3-A2	G1-C1	G1-C2	G1-A1	G1-A2	G2-C1	G2-C2	G2-A1	G2-A2	G3-C1	G3-C2	G3-A1	G3-A2
25.4069	0.0669575	-0.404471	-0.208693	-5.42998	0.104334	-0.222045	0.199353	-5.08484	0.326843	0.141977	0.588646	-4.83629	-3.26092	-3.94714	-3.23873	-8.80301	-0.595766	-0.960766	-0.913179	-5.91025	0.562013	-0.105389	0.0863436	-4.74923
25.4069	-0.0205458	-0.293314	-0.149601	-5.1766	0.153433	-0.087818	0.32903	-4.81563	0.411716	0.111348	0.0801655	-4.6689	-3.15554	-3.51525	-3.15143	-8.61813	-0.177722	-0.807104	-0.198002	-6.06928	0.183339	0.152655	0.0173035	-5.23551
21.9034	0.0724731	-0.410127	-0.913079	-5.06713	0.318352	-0.0474021	0.14503	-5.20144	0.529642	0.181724	0.407671	-4.31031	-3.31584	-3.36098	-3.41844	-8.72779	-0.572295	-0.809942	-0.705337	-5.4685	0.434122	0.194542	0.197178	-5.24399
21.9034	-0.161053	-1.14598	0.0427293	-5.5462	0.483524	-0.351199	0.247711	-5.04403	0.39868	0.0647446	0.386488	-5.41478	-2.9294	-3.83906	-3.46347	-9.44696	-0.430335	-0.854207	-0.696894	-5.95097	0.439014	-0.377217	0.229982	-5.41399
18.0579	-0.146878	-0.311344	-0.00743157	-5.60397	0.137204	-0.462239	-0.314133	-4.85103	0.392412	0.10982	0.612467	-4.29448	-2.94269	-3.37845	-4.97837	-7.76826	-0.0340573	-0.611003	-0.613271	-6.14212	0.723348	0.0187869	-0.129615	-5.04943
18.0579	-0.269126	-0.343764	-0.191183	-5.82123	0.103896	-0.178896	0.411565	-5.1665	0.599717	-0.0822932	0.438375	-4.76585	-3.91912	-4.71536	-2.69956	-8.9571	-0.255334	-0.91512	-0.647981	-6.34539	0.125475	-0.16182	-0.337298	-5.89917
14.7652	-0.276012	-0.707105	0.432564	-5.4612	0.195367	-0.0114984	0.432593	-5.77598	0.579601	0.501187	0.231497	-4.42092	-3.16825	-3.3852	-3.62462	-7.7137	-0.295189	-1.23255	-0.488594	-5.67265	0.47645	-0.360399	0.532216	-5.01987
14.7652	0.139169	-0.128833	0.0242907	-5.70774	0.244276	-0.0607109	0.64463	-5.76274	0.810128	0.120823	0.0911168	-4.46082	-3.37176	-3.48032	-3.1295	-9.15318	-0.396642	-0.650201	-0.939743	-6.05839	0.489605	-0.174843	0.484244	-4.91872
11.3807	-0.126486	-0.585829	-0.0776219	-5.49273	0.155991	0.057746	0.242099	-5.15491	0.457046	0.106644	0.55306	-4.66597	-3.30461	-3.54147	-3.4664	-8.00387	0.077404	FAILED	-0.448534	-5.52428	0.529028	-0.0437267	-2.45635e-05	-5.77642
11.3807	-0.168283	-0.785792	-0.290045	-6.07047	0.659208	0.100619	0.0888067	-5.03762	0.791162	0.0272855	0.560142	-5.08135	-2.91928	-3.62006	-2.90944	-9.82248	-0.0218807	-0.869181	-0.0178016	-6.67863	0.482654	-0.0167181	0.113465	-5.31989
8.42783	-0.16196	-0.59394	-0.467601	-5.06987	0.207918	0.0584378	0.314328	-5.32949	-0.0158486	0.408494	0.68092	-5.19512	-3.02768	-4.49759	-3.46359	-9.88608	-0.513189	-1.22993	-0.731802	-6.49456	0.193236	-0.271048	0.596754	-6.1747
8.42783	-0.537933	-0.639652	0.241246	-6.50447	0.362357	0.324941	0.648137	-5.63197	0.799994	0.37379	0.413075	-7.28827	-2.80541	-3.29868	-3.08567	-8.41714	-0.0719317	-0.884875	-0.600421	-5.8211	0.590457	0.00703494	-0.206526	-5.40077
4.87918	-1.02919	-0.561715	-0.10184	-8.82131	0.633748	-0.723048	-0.504256	-5.18726	0.565849	1.09058	0.910776	-6.43358	-3.71883	-2.51127	-3.22159	FAILED	-1.5633	-0.45302	0.149506	-7.97183	0.612951	-0.492414	-0.176546	-5.72063
4.87918	0.424828	-0.845623	-0.884213	-4.11142	0.964081	0.60584	0.492285	-4.14137	0.481613	0.577271	-0.00553817	-5.47626	-1.75257	-5.8916	-3.92243	FAILED	-0.0275403	0.0166899	0.574287	-8.25753	0.130509	-0.713178	0.791168	-6.71241
Plate2	T1-C1	T1-C2	T1-A1	T1-A2	T2-C1	T2-C2	T2-A1	T2-A2	T3-C1	T3-C2	T3-A1	T3-A2	G1-C1	G1-C2	G1-A1	G1-A2	G2-C1	G2-C2	G2-A1	G2-A2	G3-C1	G3-C2	G3-A1	G3-A2
25.4069	-0.122494	-0.616617	0.236992	-5.60009	0.288314	-0.520431	0.185055	-5.30876	0.544127	-0.261046	0.37151	-4.93379	-4.08033	-3.33076	-3.44315	-9.65232	-0.304812	-0.926746	-0.61141	-6.99036	0.482547	-0.317132	-0.0223072	-4.46787
25.4069	0.112588	-0.497004	0.201138	-5.14598	0.116051	0.0355406	0.436281	-4.90288	0.359542	0.273014	0.503732	-4.79326	-3.03011	-3.08871	-2.90735	-8.8112	-0.274173	-1.32108	-0.0796208	-5.71038	0.357714	0.243785	-0.188267	-5.15632
21.9034	0.299215	-0.705927	-0.150663	-5.59481	0.148624	-0.0451437	0.0342659	-4.96842	0.496383	-0.431923	0.472278	-4.79155	-3.90377	-3.17117	-3.28592	-9.30509	-0.700318	-0.18436	-1.23934	-5.36399	0.779489	-0.396017	0.329895	-5.45616
21.9034	-0.067821	-0.515345	-0.266676	-7.05418	0.483209	-0.239682	0.195878	-5.085	0.143821	0.501208	0.363579	-5.16868	-2.7103	-4.22163	-3.04084	-8.7012	-0.00965587	-1.73431	-0.549926	-6.41011	0.0645704	0.00650809	-0.0739462	-5.12948
18.0579	-0.138413	-0.762978	-0.133939	-5.88236	0.0265262	-0.150617	0.496937	-5.64695	1.01644	0.169038	0.325267	-5.04527	-2.69479	-3.18194	-3.38578	-7.61451	-0.858608	-0.835744	-1.00383	-6.11228	0.971646	0.031825	0.151213	-5.60674
18.0579	-0.0973211	-0.351076	-0.129847	-5.68588	-0.195406	0.249319	0.149811	-5.37574	0.592748	0.0932351	0.0739968	-5.32035	-3.42097	-4.40814	-3.36149	-9.56609	-0.26683	-1.41022	-1.01202	-6.58565	0.187443	-0.173717	0.0639818	-5.57641
14.7652	-0.282711	-0.689638	-0.227729	-5.77158	0.251227	-0.416871	-0.0575875	-4.77374	0.475574	0.18709	0.501128	-5.22378	-2.69741	-3.26534	-3.72059	-8.2143	-0.516217	-1.00537	-0.809559	-6.15763	0.507441	0.0555305	0.0512818	-5.62579
14.7652	-0.25828	-0.522601	-0.453254	-5.17553	0.233153	-0.284107	0.134793	-5.28183	0.102432	-0.20166	0.136148	-5.15635	-2.7205	-3.91327	-2.91997	-9.28355	0.0397224	-0.837516	-0.996675	-5.85565	0.056496	0.0554424	0.0824238	-5.64322
11.3807	-0.163466	-0.650098	-0.451571	-5.83133	0.175187	0.175362	0.38928	-5.15416	0.515275	-0.328451	0.478657	-5.13734	-3.23477	-3.36968	-2.98342	-8.42647	-0.30786	-1.04741	-0.471962	-5.84749	0.513165	0.189405	-0.00459012	-5.29898
11.3807	-0.57065	-0.365289	-0.119579	-6.1046	0.0159451	-0.0152264	-0.250384	-5.22573	0.343894	0.178205	0.290219	-5.202	-2.83829	-3.9996	-2.96391	-8.89605	-0.100495	-0.935669	-0.956033	-6.2647	0.168602	-0.280167	0.264016	-5.52524
8.42783	-0.235963	-1.00851	-0.0970682	-6.04005	-0.0579176	0.0510156	0.162666	-5.59933	0.53092	0.234479	0.040989	-4.08246	-3.69728	-3.50721	-2.72178	-9.22499	-0.182207	-0.717784	-0.236343	-6.02869	0.395414	-0.0673655	-0.228191	-7.29778
8.42783	-0.469349	-0.614887	-0.390661	-6.33625	0.63957	-0.397799	0.185742	-5.37166	0.687932	0.053914	0.646244	-5.58623	-3.08833	-3.98857	-3.08166	-7.77816	0.111522	-0.367458	-1.1665	-6.3065	0.405936	-0.283934	0.097749	-5.21398
4.87918	-0.0100732	-0.717499	0.120872	-5.38844	0.305587	-0.00388479	-0.179074	-7.31753	-0.468114	-0.573927	0.715086	-6.60254	-5.10675	-2.90437	-2.7148	-7.62991	-0.219355	0.604189	0.238982	-7.40962	0.0791923	0.598479	-0.509894	-6.00328
4.87918	-0.0221637	-1.79276	-0.719358	-8.02094	0.0331213	-0.614144	0.26258	-7.17922	1.17692	0.502699	-0.0084008	-5.93956	-4.23726	-5.38344	-7.73003	-8.38453	-0.276477	-1.85571	-1.6418	-6.51553	0.4113	-0.308598	-0.916813	-8.28651
	PM	PM	A1 effect	A2 effect	PM	PM	A1 effect	A2 effect	PM	PM	A1 effect	A2 effect	G1 effect	G1 effect	G1-A1	G1-A2	G2 effect	G2 effect	G2-A1	G2-A2	G3 effect	G3 effect	G3-A1	G3-A2
Observed (Mean)	-0.150748	-0.627419	-0.183279	-5.64131	0.256674	-0.113355	0.197265	-5.33485	0.487373	0.147474	0.387832	-5.15343	-3.25189	-3.73987	-3.27052	-8.72331	-0.312269	-0.845793	-0.600493	-6.283	0.40547	-0.106775	0.0462571	-5.50504
SD	0.279879	0.317337	0.318521	0.558011	0.248195	0.29342	0.273846	0.637677	0.313567	0.336636	0.238946	0.719372	0.629494	0.729382	0.460503	0.697974	0.344777	0.501212	0.484283	0.686722	0.229765	0.266408	0.342929	0.578908
	Observed Log2 Ratio	Observed SD	Bonferronni corrected P Value		Observed Log2 Ratio	Observed SD	Bonferronni corrected P Value	Predicted Log2 Ratio	Predicted SD
G1-PM	-3.49588	0.718544	1.75359e-109	G1-A1	-3.27052	0.460503	4.37988e-75	-3.36194	1.08326
G2-PM	-0.574181	0.502838	6.32614e-15	G1-A2	-8.72331	0.697974	2.67336e-152	-8.86595	1.15241
G3-PM	0.149348	0.35714	0.000857498	G2-A1	-0.600493	0.484283	1.72582e-09	-0.440241	1.09601
PM-A1	0.133939	0.364715	0.000642352	G2-A2	-6.283	0.686722	2.332e-129	-5.94425	1.27998
PM-A2	-5.37007	0.666645	1.64777e-164	G3-A1	0.0462571	0.342929	0.613083	0.283287	0.941465
				G3-A2	-5.50504	0.578908	1.55728e-117	-5.22072	1.12544
Cells in red were removed from the analysis because they are caracterised as outliers mostly for Failed reactions but also because values are outisde 3 SDs from the mean.
P value are the result of a two tailed homoscedastic Student T-test comparing log2 ratios obtained from a given effect to effects from perfect match primers (a correction for multiple testing was applied).
Supplementary Data 1I. Calculations of ratios using the ΔCq method
Average Perfect match Cq	Cq (second derivative maximum)
GQ00612 _A24 (G-T)
Plate 1	T1-C1	T1-C2	T1-A1	T1-A2	T2-C1	T2-C2	T2-A1	T2-A2	T3-C1	T3-C2	T3-A1	T3-A2	G1-C1	G1-C2	G1-A1	G1-A2	G2-C1	G2-C2	G2-A1	G2-A2	G3-C1	G3-C2	G3-A1	G3-A2
10.7463	17.15	24.73	16.09	18.61	14.69	18.93	12.89	14.93	11.07	17.03	9.75	10.8	11.29	18.17	10.03	11.79	10.91	17.88	10.1	11.69	10.44	17.61	9.95	11.71
10.7463	16.75	25.3	15.92	17.14	13.55	21.49	12.9	14.48	10.32	18.12	9.7	11.55	11.27	18	10.2	11.55	10.85	17.98	9.91	11.63	10.55	17.59	9.86	10.81
13.1387	18.44	26.96	17.93	19.72	16.05	22.22	15.29	16.34	12.78	20.56	12.08	13.57	13.62	20.85	12.64	14.01	15.86	19.05	12.79	13.69	13.09	20.45	12.32	13.6
13.1387	18.49	26.04	18.16	19.44	15.92	23.33	15.18	15.97	13.28	20.11	12.24	13.89	13.06	19.64	12.5	13.83	13.18	20.13	13.04	13.67	12.95	20.04	12.52	13.81
16.7317	21.88	29.53	21.44	22.8	19.57	25.59	19.06	19.68	16.85	23.72	15.81	17.54	16.58	23.3	15.89	17.64	16.72	23.08	15.94	17.52	16.74	23.7	16.48	17.03
16.7317	23.07	29.69	22.51	23.85	19.03	26.3	18.76	20.33	17.21	22.43	15.78	17.66	16.56	24.24	15.82	17	17.15	23.59	16.49	17.29	16.77	23.29	16.14	17.11
21.215	26.68	34.08	26.31	27.75	23.76	31.02	23.66	24.72	21.13	27.9	20.18	21.53	20.99	28.19	20.49	21.67	21.26	27.73	20.26	22.01	20.98	27.8	20.19	21.85
21.215	27.03	33.54	26.41	28.68	23.59	31.96	23.25	24.8	21.47	27.83	20.1	22.1	21.05	27.67	20.28	22.08	21.19	27.76	20.61	21.77	21.1	30.77	20.42	21.65
24.9304	30.12	38.07	29.29	31.69	27.6	35.45	26.81	29.2	24.77	31.95	24.09	25.79	24.71	31.06	23.94	25.31	24.62	32.3	24.04	26.02	24.73	30.99	24.42	25.3
24.9304	31.16	37.58	30.8	31.47	27.73	34.62	26.98	28.93	24.88	32.18	23.94	25.56	24.7	31.68	24.07	25.94	24.52	31.13	23.95	25.75	24.77	31.98	24.2	25.56
27.9504	34.16	FAILED	33.08	35.59	31.5	35.59	30.86	32.07	28.47	35.17	26.6	28.58	27.95	35.06	27.13	29.01	27.94	34.21	27.44	28.43	27.7	35.72	26.89	28.47
27.9504	34.26	FAILED	33.58	34.89	31	33.51	29.99	32.57	27.81	36.21	27.22	28.93	28.14	33.85	26.92	29.05	28.08	34.61	26.81	28.79	27.84	36.13	27.15	28.73
31.4717	37.24	FAILED	36.85	36.63	35.33	FAILED	34.41	34.55	31.69	FAILED	30.81	32.89	31.86	FAILED	29.98	31.94	31.75	FAILED	30.33	32.47	31.69	38.48	31.49	31.74
31.4717	39.11	FAILED	37.49	36.09	34.26	FAILED	33.48	35.61	31.52	FAILED	31.04	33.69	31.76	37.96	29.92	32.82	31.6	FAILED	30.43	32.76	31.65	36.62	30.72	32.12
Plate2	T1-C1	T1-C2	T1-A1	T1-A2	T2-C1	T2-C2	T2-A1	T2-A2	T3-C1	T3-C2	T3-A1	T3-A2	G1-C1	G1-C2	G1-A1	G1-A2	G2-C1	G2-C2	G2-A1	G2-A2	G3-C1	G3-C2	G3-A1	G3-A2
10.7463	14.01	24.45	15.84	17.9	13.67	21.03	12.29	14.49	10.87	17.79	9.97	11.79	11	17.45	10.15	11.3	10.54	17.76	10.02	11.3	10.68	17.75	9.86	11.13
10.7463	16.74	23.91	16	18.27	14.28	19.77	12.21	14.1	11.28	17.69	10.13	11.5	10.82	18.43	9.94	11.7	10.66	17.97	9.84	11.45	10.91	18.33	10.33	11.66
13.1387	18.85	27.56	17.69	19.72	16.23	21.96	14.8	16.13	13.93	20.34	12.16	13.82	13.54	19.49	12.75	13.66	13.63	20.81	12.9	13.75	13.06	20.58	11.93	13.42
13.1387	18.09	25.71	18.32	19.05	16.09	23.1	14.61	16.21	13.16	19.98	12.65	13.59	13.61	20.2	12.63	13.68	12.88	19.61	12.43	13.45	13.44	19.99	12.53	13.78
16.7317	22.72	30.73	21.71	23.69	19.8	26.88	18.6	20.44	17.31	23.26	16.31	17.49	16.8	23.49	15.84	17.62	16.72	23.95	16.27	17.61	16.78	23.95	15.98	17.58
16.7317	23.18	30.42	21.93	23.61	19.84	26.13	18.75	20.61	17.03	23.79	16.31	17.49	16.87	24.21	15.97	17.82	16.73	23.7	15.89	17.27	17.44	23.89	15.93	17.43
21.215	27.44	34.06	26.43	28.49	24.1	31.12	23.08	25.12	21.05	28.96	20.24	21.88	21.49	27.97	20.59	22.26	21.08	27.72	20.6	21.88	21.55	27.75	20.02	21.98
21.215	28.86	32.96	26.55	28.49	23.91	31.67	23.06	24.58	21.5	27.95	20.33	22.14	21.56	27.65	20.8	22.49	21.02	28.12	20.66	22.21	21.11	28.24	20.32	22.07
24.9304	31.01	38.13	30.01	31.74	27.9	35.49	26.81	29	24.69	31.99	23.74	25.89	25.14	32.1	24.02	25.62	24.85	31.68	23.85	26.62	24.64	32.24	23.99	25.69
24.9304	30.72	FAILED	30.07	31.63	27.82	35.09	26.75	29.34	24.93	31.61	24.22	25.81	25.27	31.52	24.21	26.11	24.72	31.72	23.92	25.7	25.42	31.73	24.23	25.87
27.9504	33.56	FAILED	32.97	34.87	31.26	38.48	29.84	31.76	27.8	35.42	27.57	28.78	28.49	34.5	27.5	28.79	28.07	32.56	27.03	28.62	27.86	34.82	27.71	28.72
27.9504	33.95	FAILED	33.1	34.84	30.72	35.5	29.57	32.44	27.69	35.86	27.53	28.52	28.1	35.43	26.83	28.71	27.33	35.72	26.83	28.82	28.63	35.23	27.62	28.81
31.4717	38.52	FAILED	36.01	FAILED	33.78	FAILED	33.5	35.85	31.47	30.85	30.73	33.51	31.66	FAILED	31.18	32.18	31.76	FAILED	29.88	32.16	31.72	FAILED	30.57	32.29
31.4717	37.01	FAILED	36.1	36.27	35.57	FAILED	33.46	35.61	33.3	37.34	31.12	32.61	31.99	38.38	31.21	33.08	31.01	37.73	29.93	32.7	32.34	38.44	30.53	32.89
GQ0068 _E07 (G-G)
Plate 1	T1-C1	T1-C2	T1-A1	T1-A2	T2-C1	T2-C2	T2-A1	T2-A2	T3-C1	T3-C2	T3-A1	T3-A2	G1-C1	G1-C2	G1-A1	G1-A2	G2-C1	G2-C2	G2-A1	G2-A2	G3-C1	G3-C2	G3-A1	G3-A2
8.95458	14.57	14.09	14.75	21.15	11.24	11.84	11.64	18.51	8.89	8.63	8.62	15.17	9.56	8.7	8.92	15.65	8.67	8.75	9.14	15.89	8.6	8.92	9.2	14.76
8.95458	15.04	15.78	14.94	22.11	11.82	12.33	11.95	18.56	8.97	8.86	8.72	15.19	9.13	9.63	8.78	15.23	9.45	8.59	9.16	15.94	8.73	9.1	9.13	16.05
12.4925	18.11	19.15	17.81	25.74	15.17	15.33	14.26	22.45	12.25	12.2	12.67	18.77	12.61	12.22	13.01	18.8	12.66	12.6	12.74	18.76	12.56	12.49	12.58	19.45
12.4925	17.88	18.62	18.22	24.46	15.08	15.13	14.97	21.72	12.68	12.43	12.25	21.71	12.08	12.63	12.55	18.69	12.64	12.87	13.07	18.65	12.5	11.89	12.67	18.81
15.9221	21.59	21.7	22.12	27.98	18.54	18.75	18.59	24.98	16	15.93	15.9	22.07	15.83	15.56	15.94	22.82	15.74	15.92	16.11	22.53	15.77	16.15	16.04	24.31
15.9221	22.01	20.85	21.55	28.22	18.62	18.24	19.28	25.19	16.01	15.89	15.87	22.23	15.87	15.95	16.21	22.76	15.99	15.57	16.19	22.42	15.9	16	15.94	22.65
19.5458	25.16	25.33	24.81	31.81	22.03	21.89	22.62	28.89	19.48	19.27	19.52	26.06	19.89	19.12	20.15	26.27	19.42	19.63	19.26	26.84	19.62	19.52	19.49	27.52
19.5458	25.08	25.12	25.07	32.07	22.17	22.51	22.32	29.45	19.54	19.62	19.74	25.93	19.62	19.19	19.9	25.92	19.78	19.31	19.74	25.79	19.73	19.74	19.66	26.43
23.15	29.16	28.92	29.21	35.72	25.9	25.88	26.2	33.52	23.24	23.12	22.92	30.46	23.42	23.2	23.33	29.98	23.22	23.08	23.42	29.72	23.2	FAILED	23.82	30.83
23.15	28.8	29.09	28.92	36.22	27.21	25.26	26.11	32.58	23.28	22.95	23.09	29.67	23.18	22.13	23.29	30.1	23.45	22.96	23.53	30.01	23.07	23.09	23.33	29.87
26.9504	33.51	33.07	33.01	FAILED	29.6	29.94	31.74	35.26	27.21	26.66	26.58	34.27	26.86	26.46	26.86	33.34	27.62	27.16	26.98	33.48	26.81	27.44	27.25	33.69
26.9504	32.88	34.73	33.02	FAILED	29.7	30.3	30.09	36.58	26.91	27.2	26.74	32.92	27.46	26.74	27.58	34.24	27.51	26.84	27.15	33.68	26.9	26.71	27.33	33.31
30.2004	34.22	35.74	39	FAILED	33.49	33.3	33.11	FAILED	30.6	29.23	30.14	35.51	30.3	29.18	30.94	37.01	30.71	29.86	30.33	35.23	29.98	31.06	30.54	36.82
30.2004	36.52	35.61	36.94	FAILED	32.92	32.83	32.94	FAILED	30.28	30.66	29.8	36.89	30.21	30.09	30.31	FAILED	29.91	30.08	30.83	37.24	29.67	30.16	30.13	36.74
Plate2	T1-C1	T1-C2	T1-A1	T1-A2	T2-C1	T2-C2	T2-A1	T2-A2	T3-C1	T3-C2	T3-A1	T3-A2	G1-C1	G1-C2	G1-A1	G1-A2	G2-C1	G2-C2	G2-A1	G2-A2	G3-C1	G3-C2	G3-A1	G3-A2
8.95458	14.62	16.12	14.69	20.31	12.46	12.14	10.88	18.15	8.89	8.9	8.97	15.27	8.89	8.86	9.25	15.09	8.8	9.13	9.08	15.11	8.96	9.2	8.59	15.68
8.95458	14.64	14.85	14.74	21.55	11.48	11.7	11.02	17.95	8.7	9.15	9.54	14.59	9.11	9.03	8.78	15.52	8.6	8.68	8.49	15.2	8.83	8.99	8.84	15.64
12.4925	18.05	17.9	19.16	24.43	15.59	15.52	15.29	21.9	12.92	12.13	12.63	18.75	12.71	12.32	13.04	18.69	12.11	13.12	12.5	19.47	12.47	12.99	12.32	18.93
12.4925	17.86	18.58	18.76	24.12	15.11	15.32	15.24	21.08	12.33	12.62	12.63	19.07	13.07	11.79	12.78	18.99	12.46	12.25	12.44	18.98	12.03	12.75	12.79	18.54
15.9221	21.42	22.44	22.47	28.11	19.57	18.3	18.15	25.67	16.14	15.79	15.89	22.44	16.14	15.69	16.11	22.88	15.77	15.85	15.96	26.12	15.61	16.75	15.99	22.44
15.9221	22.46	22.52	22.19	28.94	18.76	18.32	18.57	25.85	16.02	15.86	16.49	22.26	16.12	15.99	16.14	22.87	15.88	16.42	16.05	22.88	15.69	15.97	16.59	22.72
19.5458	25.29	26.02	25.64	32.1	22.33	22.72	22.25	28.68	20.69	18.81	19.86	26.56	19.55	18.99	19.49	26.3	19.76	20.13	19.2	26.7	19.5	19.69	20.08	26.13
19.5458	25.66	25.7	25.63	32.25	22.07	22.03	21.95	28.79	19.84	19.7	19.44	25.94	19.64	19.33	19.93	25.94	19.28	19.63	19.51	26.45	19.99	19.04	19.98	26.46
23.15	31.31	28.45	29.07	35.55	25.52	26	25.61	33.46	23.61	23.46	23.12	30.31	23.14	23.11	23.6	30.46	23.06	22.85	23.42	29.97	23.48	23.69	23.62	30.27
23.15	29.68	28.46	29.46	37.62	25.64	26.58	25.73	33	23.09	23.16	23.25	29.76	23.53	23.28	23.75	30.03	22.83	23.12	24.24	30.02	23.49	22.87	23.51	29.61
26.9504	32.58	32.97	33.68	FAILED	29.61	29.73	29.56	35.75	27.18	26.56	27.2	34.51	26.89	26.55	26.94	33.76	27.08	26.88	27.25	34.07	27.02	26.84	27.07	34.71
26.9504	32.97	32.46	32.87	FAILED	30.1	29.3	29.45	36.77	27.01	27.57	26.91	33.79	27.2	26.47	27.02	33.49	26.62	26.65	26.84	33.03	26.87	27.23	27.02	33.62
30.2004	37.23	36.62	37.01	FAILED	33.29	32.89	33.71	38.47	30.62	29.7	29.8	FAILED	31.31	30.1	29.55	36.63	29.7	30.92	30.11	36.59	30.76	30.06	30.28	36.71
30.2004	38.64	FAILED	37.92	FAILED	34.25	33	32.72	FAILED	30.44	29.25	30.52	36.48	30.29	30.53	30.46	36.18	29.82	30.22	29.79	37.57	30.57	29.32	30.44	FAILED
GQ0065_F11 (T-G)
Plate 1	T1-C1	T1-C2	T1-A1	T1-A2	T2-C1	T2-C2	T2-A1	T2-A2	T3-C1	T3-C2	T3-A1	T3-A2	G1-C1	G1-C2	G1-A1	G1-A2	G2-C1	G2-C2	G2-A1	G2-A2	G3-C1	G3-C2	G3-A1	G3-A2
9.57708	9.64	9.66	9.96	15.97	9.76	9.83	9.76	15.32	9.44	9.47	9.13	15.2	13.29	13.55	13.03	19.21	10.52	10.16	10.6	16.64	9.07	9.57	9.75	15.59
9.57708	9.62	9.98	9.77	16.57	9.56	10.07	9.57	15.83	9.13	9.87	9.21	15.28	14.12	12.83	13.17	20.19	9.84	10.42	10.13	17.45	9.19	9.67	9.7	15.47
13.3046	13.16	13.46	14.48	18.93	13.13	13.25	13.48	19.1	12.98	12.82	12.99	18.6	16.9	16.3	17.16	22.89	14.06	13.85	14.06	19.64	13	12.94	13.44	19.18
13.3046	13.21	13.61	13.51	19.32	13.7	13.24	13.72	19.08	13.09	13.65	12.91	18.98	17.45	15.96	16.85	23.46	14.11	13.02	14.52	19.66	12.78	13.86	13.09	19.45
17.3783	17.53	17.3	17.58	23.49	17.42	17.83	17.93	23.17	17.2	17.16	16.92	22.63	20.71	20.31	22.93	25.96	17.78	17.6	17.85	23.89	16.84	16.98	17.56	22.98
17.3783	17.43	17.63	17.46	23.89	17.87	17.16	17	23.57	16.77	17.03	16.7	23.66	20.27	20.17	21.04	25.78	18.76	17.7	18.22	23.9	16.75	16.91	17.06	23.45
20.8612	21	21.72	20.74	27.04	20.88	20.7	20.76	27.85	20.49	19.8	20.69	25.95	24.33	23.75	24.99	29.68	21.5	21.62	20.99	27.65	20.46	20.91	20.7	26.82
20.8612	21.05	21	21.14	27.7	20.97	21.01	21.02	26.77	20.68	20.49	20.45	27	23.89	23.61	24.92	29.81	21.55	21.26	21.57	27.82	20.69	20.57	20.96	26.98
24.6167	24.42	24.73	24.77	30.49	24.56	24.47	24.84	30.94	24.24	24.17	24.12	30.09	28.07	27.75	28.29	33.7	24.74	FAILED	24.97	30.86	24.29	24.42	24.45	30.47
24.6167	24.8	24.67	24.96	31.23	24.98	24.3	24.55	30.96	24.03	24.59	24.01	30.58	27.67	28.05	27.82	33.59	24.89	25.43	25.02	30.92	24.21	23.69	24.61	30.18
27.8929	28.03	28.2	28.24	33.8	28.01	28	28.04	34.07	28.32	27.25	27.32	33.92	31.05	32.55	31.47	37.6	28.92	28.72	28.85	34.08	27.58	27.72	27.92	34.7
27.8929	28.02	28.28	28.18	34.78	28.43	27.82	28.13	34.74	27.54	27.85	27.64	33.17	32.08	31.25	30.97	38.08	28.33	28.09	28.01	34.34	27.76	27.56	28.09	35.18
31.5333	32.69	31.71	31.59	FAILED	31.19	32.22	32.42	36.46	31.46	30.41	30.57	39.35	35.57	33.8	34.95	FAILED	32.62	31.57	31.51	38.05	31.23	31.26	31.83	37.48
31.5333	31.52	31.58	31.75	37.76	31.48	31.05	32.11	FAILED	32.1	32.09	30.66	FAILED	36.97	34.23	34.54	FAILED	31.95	29.58	31.32	FAILED	31.83	30.78	31.85	37.16
Plate2	T1-C1	T1-C2	T1-A1	T1-A2	T2-C1	T2-C2	T2-A1	T2-A2	T3-C1	T3-C2	T3-A1	T3-A2	G1-C1	G1-C2	G1-A1	G1-A2	G2-C1	G2-C2	G2-A1	G2-A2	G3-C1	G3-C2	G3-A1	G3-A2
9.57708	9.6	9.76	9.67	15.46	9.52	9.47	9.26	15.33	9.49	9.21	9.61	15.07	12.95	12.93	12.76	18.88	9.73	10.03	9.89	16.14	9.69	9.26	9.63	15.33
9.57708	9.51	9.98	9.72	15.27	9.54	9.17	9.23	15.72	9.43	9.14	9.21	15.12	13.01	12.6	12.76	19.66	9.73	10.6	9.77	15.82	9.17	8.76	10.12	15.23
13.3046	13.51	14.34	13.17	19.46	13.15	13.55	13.21	19.04	13.21	12.99	13.07	19.47	16.48	16.96	16.87	23.44	13.64	13.85	13.84	19.87	12.99	13.63	13.12	19.14
13.3046	13.2	13.51	13.69	21.43	12.82	13.5	13.31	19.3	13.43	12.8	13.26	19.17	16.29	17.41	16.2	22.93	13.42	14.86	13.86	20.35	13.61	13.07	13.55	19.05
17.3783	17.55	17.72	17.82	24.02	17.79	17.49	17.31	23.2	17.14	17.27	17.43	22.99	21.57	22.19	20.3	27.67	17.95	17.84	18.07	24.24	17.59	17.48	17.72	23.51
17.3783	17.47	17.29	17.86	23.29	18.24	16.85	17.33	23.83	16.92	17.02	17.43	23.48	21.2	21.84	20.61	27.9	17.79	18.46	18.33	24.49	17.46	17.17	17.43	23.12
20.8612	20.92	20.95	21.06	27.46	20.94	20.89	20.74	27.57	20.72	20.47	21.06	26.54	24.62	24.18	23.91	30.99	21.43	21.21	22.01	27.14	20.77	20.48	20.96	26.83
20.8612	21.19	21.15	21.24	27.03	20.78	21.12	20.92	27.18	20.63	21.12	20.63	26.85	23.85	24.63	23.94	31.54	20.95	21.24	21.67	27.19	21.07	20.47	20.58	27.09
24.6167	24.87	25.06	24.75	31.16	24.53	24.57	24.46	30.83	24.09	24.3	23.99	30.52	28.01	28.03	27.86	34.86	24.91	25.28	24.75	32.08	24.31	24.47	24.48	30.08
24.6167	25.75	24.51	24.69	31.42	25.07	24.74	24.56	31.11	24.9	24.45	24.3	30.87	27.94	28.71	27.96	34.53	24.93	24.97	25.77	31.71	24.44	24.67	24.62	30.87
27.8929	28.56	27.89	27.74	35.09	27.65	27.43	27.59	34.03	27.46	27.09	27.65	36.28	30.72	30.54	31.68	35.76	28.05	28.09	28.29	34.42	27.85	27.66	28.18	32.99
27.8929	28.17	28.11	28.08	35.06	27.74	28.28	27.55	34.26	27.42	27.88	27.23	34.27	30.87	31.89	31.69	35.46	28.05	27.46	29.44	34.61	27.86	27.56	27.64	33.66
31.5333	31.27	31.92	32.2	36.71	30.92	30.83	31.2	36.65	31.52	30.78	31.52	37.64	33.48	37.03	35.83	FAILED	31.58	31.02	30.89	FAILED	31.84	31.93	30.87	38.5
31.5333	31.8	33.16	32.46	FAILED	31.61	31.88	31.3	FAILED	30.78	30.83	31.97	38.66	35.98	36.27	FAILED	FAILED	32.03	32.98	32.69	38.38	31.23	31.27	32.17	FAILED
Average Perfect match Cq	Δ Cq ( = Cq [above] - Average perfect match Cq [Supplementary Table 1E])
GQ00612 _A24 (G-T)
Plate 1	T1-C1	T1-C2	T1-A1	T1-A2	T2-C1	T2-C2	T2-A1	T2-A2	T3-C1	T3-C2	T3-A1	T3-A2	G1-C1	G1-C2	G1-A1	G1-A2	G2-C1	G2-C2	G2-A1	G2-A2	G3-C1	G3-C2	G3-A1	G3-A2		G3-A1	G3-A2	G2-A1	G2-A2	G1-A1	G1-A2		G1-C1	G2-C1	G3-C1		G1-C2	G2-C2	G3-C2
10.7463	6.40375	13.9837	5.34375	7.86375	3.94375	8.18375	2.14375	4.18375	0.32375	6.28375	-0.99625	0.05375	0.54375	7.42375	-0.71625	1.04375	0.16375	7.13375	-0.64625	0.94375	-0.30625	6.86375	-0.79625	0.96375		-0.79625	0.96375	-0.64625	0.94375	-0.71625	1.04375		0.54375	0.16375	-0.30625		7.42375	7.13375	6.86375
10.7463	6.00375	14.5537	5.17375	6.39375	2.80375	10.7437	2.15375	3.73375	-0.42625	7.37375	-1.04625	0.80375	0.52375	7.25375	-0.54625	0.80375	0.10375	7.23375	-0.83625	0.88375	-0.19625	6.84375	-0.88625	0.06375		-0.88625	0.06375	-0.83625	0.88375	-0.54625	0.80375		0.52375	0.10375	-0.19625		7.25375	7.23375	6.84375
13.1387	5.30125	13.8213	4.79125	6.58125	2.91125	9.08125	2.15125	3.20125	-0.35875	7.42125	-1.05875	0.43125	0.48125	7.71125	-0.49875	0.87125	2.72125	5.91125	-0.34875	0.55125	-0.04875	7.31125	-0.81875	0.46125		-0.81875	0.46125	-0.34875	0.55125	-0.49875	0.87125		0.48125		-0.04875		7.71125	5.91125	7.31125
13.1387	5.35125	12.9013	5.02125	6.30125	2.78125	10.1913	2.04125	2.83125	0.14125	6.97125	-0.89875	0.75125	-0.07875	6.50125	-0.63875	0.69125	0.04125	6.99125	-0.09875	0.53125	-0.18875	6.90125	-0.61875	0.67125		-0.61875	0.67125	-0.09875	0.53125	-0.63875	0.69125		-0.07875	0.04125	-0.18875		6.50125	6.99125	6.90125
16.7317	5.14833	12.7983	4.70833	6.06833	2.83833	8.85833	2.32833	2.94833	0.118333	6.98833	-0.921667	0.808333	-0.151667	6.56833	-0.841667	0.908333	-0.0116667	6.34833	-0.791667	0.788333	0.00833333	6.96833	-0.251667	0.298333		-0.251667	0.298333	-0.791667	0.788333	-0.841667	0.908333		-0.151667	-0.0116667	0.00833333		6.56833	6.34833	6.96833
16.7317	6.33833	12.9583	5.77833	7.11833	2.29833	9.56833	2.02833	3.59833	0.478333	5.69833	-0.951667	0.928333	-0.171667	7.50833	-0.911667	0.268333	0.418333	6.85833	-0.241667	0.558333	0.0383333	6.55833	-0.591667	0.378333		-0.591667	0.378333	-0.241667	0.558333	-0.911667	0.268333		-0.171667	0.418333	0.0383333		7.50833	6.85833	6.55833
21.215	5.465	12.865	5.095	6.535	2.545	9.805	2.445	3.505	-0.085	6.685	-1.035	0.315	-0.225	6.975	-0.725	0.455	0.045	6.515	-0.955	0.795	-0.235	6.585	-1.025	0.635		-1.025	0.635	-0.955	0.795	-0.725	0.455		-0.225	0.045	-0.235		6.975	6.515	6.585
21.215	5.815	12.325	5.195	7.465	2.375	10.745	2.035	3.585	0.255	6.615	-1.115	0.885	-0.165	6.455	-0.935	0.865	-0.025	6.545	-0.605	0.555	-0.115	9.555	-0.795	0.435		-0.795	0.435	-0.605	0.555	-0.935	0.865		-0.165	-0.025	-0.115		6.455	6.545
24.9304	5.18958	13.1396	4.35958	6.75958	2.66958	10.5196	1.87958	4.26958	-0.160417	7.01958	-0.840417	0.859583	-0.220417	6.12958	-0.990417	0.379583	-0.310417	7.36958	-0.890417	1.08958	-0.200417	6.05958	-0.510417	0.369583		-0.510417	0.369583	-0.890417	1.08958	-0.990417	0.379583		-0.220417	-0.310417	-0.200417		6.12958	7.36958	6.05958
24.9304	6.22958	12.6496	5.86958	6.53958	2.79958	9.68958	2.04958	3.99958	-0.0504167	7.24958	-0.990417	0.629583	-0.230417	6.74958	-0.860417	1.00958	-0.410417	6.19958	-0.980417	0.819583	-0.160417	7.04958	-0.730417	0.629583		-0.730417	0.629583	-0.980417	0.819583	-0.860417	1.00958		-0.230417	-0.410417	-0.160417		6.74958	6.19958	7.04958
27.9504	6.20958	FAILED	5.12958	7.63958	3.54958	7.63958	2.90958	4.11958	0.519583	7.21958	-1.35042	0.629583	-0.000416667	7.10958	-0.820417	1.05958	-0.0104167	6.25958	-0.510417	0.479583	-0.250417	7.76958	-1.06042	0.519583		-1.06042	0.519583	-0.510417	0.479583	-0.820417	1.05958		-0.000416667	-0.0104167	-0.250417		7.10958	6.25958	7.76958
27.9504	6.30958	FAILED	5.62958	6.93958	3.04958	5.55958	2.03958	4.61958	-0.140417	8.25958	-0.730417	0.979583	0.189583	5.89958	-1.03042	1.09958	0.129583	6.65958	-1.14042	0.839583	-0.110417	8.17958	-0.800417	0.779583		-0.800417	0.779583	-1.14042	0.839583	-1.03042	1.09958		0.189583	0.129583	-0.110417		5.89958	6.65958	8.17958
31.4717	5.76833	FAILED	5.37833	5.15833	3.85833	FAILED	2.93833	3.07833	0.218333	FAILED	-0.661667	1.41833	0.388333	FAILED	-1.49167	0.468333	0.278333	FAILED	-1.14167	0.998333	0.218333	7.00833	0.0183333	0.268333		0.0183333	0.268333	-1.14167	0.998333	-1.49167	0.468333		0.388333	0.278333	0.218333		FAILED	FAILED	7.00833
31.4717	7.63833	FAILED	6.01833	4.61833	2.78833	FAILED	2.00833	4.13833	0.0483333	FAILED	-0.431667	2.21833	0.288333	6.48833	-1.55167	1.34833	0.128333	FAILED	-1.04167	1.28833	0.178333	5.14833	-0.751667	0.648333		-0.751667	0.648333	-1.04167	1.28833	-1.55167	1.34833		0.288333	0.128333	0.178333		6.48833	FAILED	5.14833
Plate2	T1-C1	T1-C2	T1-A1	T1-A2	T2-C1	T2-C2	T2-A1	T2-A2	T3-C1	T3-C2	T3-A1	T3-A2	G1-C1	G1-C2	G1-A1	G1-A2	G2-C1	G2-C2	G2-A1	G2-A2	G3-C1	G3-C2	G3-A1	G3-A2		G3-A1	G3-A2	G2-A1	G2-A2	G1-A1	G1-A2		G1-C1	G2-C1	G3-C1		G1-C2	G2-C2	G3-C2
10.7463	3.26375	13.7037	5.09375	7.15375	2.92375	10.2837	1.54375	3.74375	0.12375	7.04375	-0.77625	1.04375	0.25375	6.70375	-0.59625	0.55375	-0.20625	7.01375	-0.72625	0.55375	-0.06625	7.00375	-0.88625	0.38375		-0.88625	0.38375	-0.72625	0.55375	-0.59625	0.55375		0.25375	-0.20625	-0.06625		6.70375	7.01375	7.00375
10.7463	5.99375	13.1637	5.25375	7.52375	3.53375	9.02375	1.46375	3.35375	0.53375	6.94375	-0.61625	0.75375	0.07375	7.68375	-0.80625	0.95375	-0.08625	7.22375	-0.90625	0.70375	0.16375	7.58375	-0.41625	0.91375		-0.41625	0.91375	-0.90625	0.70375	-0.80625	0.95375		0.07375	-0.08625	0.16375		7.68375	7.22375	7.58375
13.1387	5.71125	14.4213	4.55125	6.58125	3.09125	8.82125	1.66125	2.99125	0.79125	7.20125	-0.97875	0.68125	0.40125	6.35125	-0.38875	0.52125	0.49125	7.67125	-0.23875	0.61125	-0.07875	7.44125	-1.20875	0.28125		-1.20875	0.28125	-0.23875	0.61125	-0.38875	0.52125		0.40125	0.49125	-0.07875		6.35125	7.67125	7.44125
13.1387	4.95125	12.5713	5.18125	5.91125	2.95125	9.96125	1.47125	3.07125	0.02125	6.84125	-0.48875	0.45125	0.47125	7.06125	-0.50875	0.54125	-0.25875	6.47125	-0.70875	0.31125	0.30125	6.85125	-0.60875	0.64125		-0.60875	0.64125	-0.70875	0.31125	-0.50875	0.54125		0.47125	-0.25875	0.30125		7.06125	6.47125	6.85125
16.7317	5.98833	13.9983	4.97833	6.95833	3.06833	10.1483	1.86833	3.70833	0.578333	6.52833	-0.421667	0.758333	0.0683333	6.75833	-0.891667	0.888333	-0.0116667	7.21833	-0.461667	0.878333	0.0483333	7.21833	-0.751667	0.848333		-0.751667	0.848333	-0.461667	0.878333	-0.891667	0.888333		0.0683333	-0.0116667	0.0483333		6.75833	7.21833	7.21833
16.7317	6.44833	13.6883	5.19833	6.87833	3.10833	9.39833	2.01833	3.87833	0.298333	7.05833	-0.421667	0.758333	0.138333	7.47833	-0.761667	1.08833	-0.00166667	6.96833	-0.841667	0.538333	0.708333	7.15833	-0.801667	0.698333		-0.801667	0.698333	-0.841667	0.538333	-0.761667	1.08833		0.138333	-0.00166667	0.708333		7.47833	6.96833	7.15833
21.215	6.225	12.845	5.215	7.275	2.885	9.905	1.865	3.905	-0.165	7.745	-0.975	0.665	0.275	6.755	-0.625	1.045	-0.135	6.505	-0.615	0.665	0.335	6.535	-1.195	0.765		-1.195	0.765	-0.615	0.665	-0.625	1.045		0.275	-0.135	0.335		6.755	6.505	6.535
21.215	7.645	11.745	5.335	7.275	2.695	10.455	1.845	3.365	0.285	6.735	-0.885	0.925	0.345	6.435	-0.415	1.275	-0.195	6.905	-0.555	0.995	-0.105	7.025	-0.895	0.855		-0.895	0.855	-0.555	0.995	-0.415	1.275		0.345	-0.195	-0.105		6.435	6.905	7.025
24.9304	6.07958	13.1996	5.07958	6.80958	2.96958	10.5596	1.87958	4.06958	-0.240417	7.05958	-1.19042	0.959583	0.209583	7.16958	-0.910417	0.689583	-0.0804167	6.74958	-1.08042	1.68958	-0.290417	7.30958	-0.940417	0.759583		-0.940417	0.759583	-1.08042	1.68958	-0.910417	0.689583		0.209583	-0.0804167	-0.290417		7.16958	6.74958	7.30958
24.9304	5.78958	FAILED	5.13958	6.69958	2.88958	10.1596	1.81958	4.40958	-0.000416667	6.67958	-0.710417	0.879583	0.339583	6.58958	-0.720417	1.17958	-0.210417	6.78958	-1.01042	0.769583	0.489583	6.79958	-0.700417	0.939583		-0.700417	0.939583	-1.01042	0.769583	-0.720417	1.17958		0.339583	-0.210417	0.489583		6.58958	6.78958	6.79958
27.9504	5.60958	FAILED	5.01958	6.91958	3.30958	10.5296	1.88958	3.80958	-0.150417	7.46958	-0.380417	0.829583	0.539583	6.54958	-0.450417	0.839583	0.119583	4.60958	-0.920417	0.669583	-0.0904167	6.86958	-0.240417	0.769583		-0.240417	0.769583	-0.920417	0.669583	-0.450417	0.839583		0.539583	0.119583	-0.0904167		6.54958	4.60958	6.86958
27.9504	5.99958	FAILED	5.14958	6.88958	2.76958	7.54958	1.61958	4.48958	-0.260417	7.90958	-0.420417	0.569583	0.149583	7.47958	-1.12042	0.759583	-0.620417	7.76958	-1.12042	0.869583	0.679583	7.27958	-0.330417	0.859583		-0.330417	0.859583	-1.12042	0.869583	-1.12042	0.759583		0.149583	-0.620417	0.679583		7.47958	7.76958	7.27958
31.4717	7.04833	FAILED	4.53833	FAILED	2.30833	FAILED	2.02833	4.37833	-0.00166667	-0.621667	-0.741667	2.03833	0.188333	FAILED	-0.291667	0.708333	0.288333	FAILED	-1.59167	0.688333	0.248333	FAILED	-0.901667	0.818333		-0.901667	0.818333	-1.59167	0.688333	-0.291667	0.708333		0.188333	0.288333	0.248333		FAILED	FAILED	FAILED
31.4717	5.53833	FAILED	4.62833	4.79833	4.09833	FAILED	1.98833	4.13833	1.82833	5.86833	-0.351667	1.13833	0.518333	6.90833	-0.261667	1.60833	-0.461667	6.25833	-1.54167	1.22833	0.868333	6.96833	-0.941667	1.41833		-0.941667	1.41833	-1.54167	1.22833	-0.261667	1.60833		0.518333	-0.461667	0.868333		6.90833	6.25833	6.96833
	T1-C1	T1-C2	T1 effect	T1 effect	T2-C1	T2-C2	T2 effect	T2 effect	T3-C1	T3-C2	T3 effect	T3 effect	C1 effect	C2 effect	PM	PM	C1 effect	C2 effect	PM	PM	C1 effect	C2 effect	PM	PM		PM	PM	PM	PM	PM	PM		C1 effect	C1 effect	C1 effect		C2 effect	C2 effect	C2 effect
Observed (Mean)	6.00739	13.228	5.13762	6.65389	2.99333	9.64437	2.00405	3.7544	0.161548	6.99473	-0.799524	0.862976	0.18369	6.87295	-0.760952	0.854405	-0.0295685	6.81536	-0.805238	0.79619	0.0658333	7.06833	-0.729881	0.645476
SD	0.664317	0.729235	0.388021	0.794762	0.455665	0.941289	0.347348	0.50663	0.444603	0.571048	0.274932	0.443028	0.25914	0.486258	0.310088	0.311887	0.257816	0.47092	0.358826	0.287491	0.316486	0.741581	0.288397	0.280626
	Observed ΔCq	Observed SD	Bonferronni corrected P . Value		Observed ΔCq	Observed SD	Bonferronni corrected P . Value	PredictedΔCq	Predicted SD
T1-PM	5.88197	0.982153	4.89238e-109	T1-C1	6.00739	0.664317	4.02375e-84	5.95617	1.27182
T2-PM	2.87923	0.982393	1.341e-54	T1-C2	13.228	0.729235	7.08551e-130	12.7413	1.39453
T3-PM	0.0317262	0.914877	26.7015	T2-C1	2.99333	0.455665	1.34371e-43	2.95343	1.27206
PM-C1	0.0742018	0.289665	14.1547	T2-C2	9.64437	0.941289	4.94402e-108	9.73851	1.39477
PM-C2	6.85929	0.412381	1.40322e-155	T3-C1	0.161548	0.444603	10.3981	0.105928	1.20454
				T3-C2	6.99473	0.571048	1.36891e-79	6.89101	1.32726
GQ0068 _E07 (G-G)
Plate 1	T1-C1	T1-C2	T1-A1	T1-A2	T2-C1	T2-C2	T2-A1	T2-A2	T3-C1	T3-C2	T3-A1	T3-A2	G1-C1	G1-C2	G1-A1	G1-A2	G2-C1	G2-C2	G2-A1	G2-A2	G3-C1	G3-C2	G3-A1	G3-A2		G1-C1	G1-C2	G2-C1	G2-C2	G3-C1	G3-C2		G1-A1	G2-A1	G3-A1		G1-A2	G2-A2	G3-A2
8.95458	5.61542	5.13542	5.79542	12.1954	2.28542	2.88542	2.68542	9.55542	-0.0645833	-0.324583	-0.334583	6.21542	0.605417	-0.254583	-0.0345833	6.69542	-0.284583	-0.204583	0.185417	6.93542	-0.354583	-0.0345833	0.245417	5.80542		0.605417	-0.254583	-0.284583	-0.204583	-0.354583	-0.0345833		-0.0345833	0.185417	0.245417		6.69542	6.93542	5.80542
8.95458	6.08542	6.82542	5.98542	13.1554	2.86542	3.37542	2.99542	9.60542	0.0154167	-0.0945833	-0.234583	6.23542	0.175417	0.675417	-0.174583	6.27542	0.495417	-0.364583	0.205417	6.98542	-0.224583	0.145417	0.175417	7.09542		0.175417	0.675417	0.495417	-0.364583	-0.224583	0.145417		-0.174583	0.205417	0.175417		6.27542	6.98542	7.09542
12.4925	5.6175	6.6575	5.3175	13.2475	2.6775	2.8375	1.7675	9.9575	-0.2425	-0.2925	0.1775	6.2775	0.1175	-0.2725	0.5175	6.3075	0.1675	0.1075	0.2475	6.2675	0.0675	-0.0025	0.0875	6.9575		0.1175	-0.2725	0.1675	0.1075	0.0675	-0.0025		0.5175	0.2475	0.0875		6.3075	6.2675	6.9575
12.4925	5.3875	6.1275	5.7275	11.9675	2.5875	2.6375	2.4775	9.2275	0.1875	-0.0625	-0.2425	9.2175	-0.4125	0.1375	0.0575	6.1975	0.1475	0.3775	0.5775	6.1575	0.0075	-0.6025	0.1775	6.3175		-0.4125	0.1375	0.1475	0.3775	0.0075	-0.6025		0.0575	0.5775	0.1775		6.1975	6.1575	6.3175
15.9221	5.66792	5.77792	6.19792	12.0579	2.61792	2.82792	2.66792	9.05792	0.0779167	0.00791667	-0.0220833	6.14792	-0.0920833	-0.362083	0.0179167	6.89792	-0.182083	-0.00208333	0.187917	6.60792	-0.152083	0.227917	0.117917	8.38792		-0.0920833	-0.362083	-0.182083	-0.00208333	-0.152083	0.227917		0.0179167	0.187917	0.117917		6.89792	6.60792	8.38792
15.9221	6.08792	4.92792	5.62792	12.2979	2.69792	2.31792	3.35792	9.26792	0.0879167	-0.0320833	-0.0520833	6.30792	-0.0520833	0.0279167	0.287917	6.83792	0.0679167	-0.352083	0.267917	6.49792	-0.0220833	0.0779167	0.0179167	6.72792		-0.0520833	0.0279167	0.0679167	-0.352083	-0.0220833	0.0779167		0.287917	0.267917	0.0179167		6.83792	6.49792	6.72792
19.5458	5.61417	5.78417	5.26417	12.2642	2.48417	2.34417	3.07417	9.34417	-0.0658333	-0.275833	-0.0258333	6.51417	0.344167	-0.425833	0.604167	6.72417	-0.125833	0.0841667	-0.285833	7.29417	0.0741667	-0.0258333	-0.0558333	7.97417		0.344167	-0.425833	-0.125833	0.0841667	0.0741667	-0.0258333		0.604167	-0.285833	-0.0558333		6.72417	7.29417	7.97417
19.5458	5.53417	5.57417	5.52417	12.5242	2.62417	2.96417	2.77417	9.90417	-0.00583333	0.0741667	0.194167	6.38417	0.0741667	-0.355833	0.354167	6.37417	0.234167	-0.235833	0.194167	6.24417	0.184167	0.194167	0.114167	6.88417		0.0741667	-0.355833	0.234167	-0.235833	0.184167	0.194167		0.354167	0.194167	0.114167		6.37417	6.24417	6.88417
23.15	6.01	5.77	6.06	12.57	2.75	2.73	3.05	10.37	0.09	-0.03	-0.23	7.31	0.27	0.05	0.18	6.83	0.07	-0.07	0.27	6.57	0.05	FAILED	0.67	7.68		0.27	0.05	0.07	-0.07	0.05	FAILED		0.18	0.27	0.67		6.83	6.57	7.68
23.15	5.65	5.94	5.77	13.07	4.06	2.11	2.96	9.43	0.13	-0.2	-0.06	6.52	0.03	-1.02	0.14	6.95	0.3	-0.19	0.38	6.86	-0.08	-0.06	0.18	6.72		0.03	-1.02	0.3	-0.19	-0.08	-0.06		0.14	0.38	0.18		6.95	6.86	6.72
26.9504	6.55958	6.11958	6.05958	FAILED	2.64958	2.98958	4.78958	8.30958	0.259583	-0.290417	-0.370417	7.31958	-0.0904167	-0.490417	-0.0904167	6.38958	0.669583	0.209583	0.0295833	6.52958	-0.140417	0.489583	0.299583	6.73958		-0.0904167	-0.490417	0.669583	0.209583	-0.140417	0.489583		-0.0904167	0.0295833	0.299583		6.38958	6.52958	6.73958
26.9504	5.92958	7.77958	6.06958	FAILED	2.74958	3.34958	3.13958	9.62958	-0.0404167	0.249583	-0.210417	5.96958	0.509583	-0.210417	0.629583	7.28958	0.559583	-0.110417	0.199583	6.72958	-0.0504167	-0.240417	0.379583	6.35958		0.509583	-0.210417	0.559583	-0.110417	-0.0504167	-0.240417		0.629583	0.199583	0.379583		7.28958	6.72958	6.35958
30.2004	4.01958	5.53958	8.79958	FAILED	3.28958	3.09958	2.90958	FAILED	0.399583	-0.970417	-0.0604167	5.30958	0.0995833	-1.02042	0.739583	6.80958	0.509583	-0.340417	0.129583	5.02958	-0.220417	0.859583	0.339583	6.61958		0.0995833	-1.02042	0.509583	-0.340417	-0.220417	0.859583		0.739583	0.129583	0.339583		6.80958	5.02958	6.61958
30.2004	6.31958	5.40958	6.73958	FAILED	2.71958	2.62958	2.73958	FAILED	0.0795833	0.459583	-0.400417	6.68958	0.00958333	-0.110417	0.109583	FAILED	-0.290417	-0.120417	0.629583	7.03958	-0.530417	-0.0404167	-0.0704167	6.53958		0.00958333	-0.110417	-0.290417	-0.120417	-0.530417	-0.0404167		0.109583	0.629583	-0.0704167		FAILED	7.03958	6.53958
Plate2	T1-C1	T1-C2	T1-A1	T1-A2	T2-C1	T2-C2	T2-A1	T2-A2	T3-C1	T3-C2	T3-A1	T3-A2	G1-C1	G1-C2	G1-A1	G1-A2	G2-C1	G2-C2	G2-A1	G2-A2	G3-C1	G3-C2	G3-A1	G3-A2		G1-C1	G1-C2	G2-C1	G2-C2	G3-C1	G3-C2		G1-A1	G2-A1	G3-A1		G1-A2	G2-A2	G3-A2
8.95458	5.66542	7.16542	5.73542	11.3554	3.50542	3.18542	1.92542	9.19542	-0.0645833	-0.0545833	0.0154167	6.31542	-0.0645833	-0.0945833	0.295417	6.13542	-0.154583	0.175417	0.125417	6.15542	0.00541667	0.245417	-0.364583	6.72542		-0.0645833	-0.0945833	-0.154583	0.175417	0.00541667	0.245417		0.295417	0.125417	-0.364583		6.13542	6.15542	6.72542
8.95458	5.68542	5.89542	5.78542	12.5954	2.52542	2.74542	2.06542	8.99542	-0.254583	0.195417	0.585417	5.63542	0.155417	0.0754167	-0.174583	6.56542	-0.354583	-0.274583	-0.464583	6.24542	-0.124583	0.0354167	-0.114583	6.68542		0.155417	0.0754167	-0.354583	-0.274583	-0.124583	0.0354167		-0.174583	-0.464583	-0.114583		6.56542	6.24542	6.68542
12.4925	5.5575	5.4075	6.6675	11.9375	3.0975	3.0275	2.7975	9.4075	0.4275	-0.3625	0.1375	6.2575	0.2175	-0.1725	0.5475	6.1975	-0.3825	0.6275	0.0075	6.9775	-0.0225	0.4975	-0.1725	6.4375		0.2175	-0.1725	-0.3825	0.6275	-0.0225	0.4975		0.5475	0.0075	-0.1725		6.1975	6.9775	6.4375
12.4925	5.3675	6.0875	6.2675	11.6275	2.6175	2.8275	2.7475	8.5875	-0.1625	0.1275	0.1375	6.5775	0.5775	-0.7025	0.2875	6.4975	-0.0325	-0.2425	-0.0525	6.4875	-0.4625	0.2575	0.2975	6.0475		0.5775	-0.7025	-0.0325	-0.2425	-0.4625	0.2575		0.2875	-0.0525	0.2975		6.4975	6.4875	6.0475
15.9221	5.49792	6.51792	6.54792	12.1879	3.64792	2.37792	2.22792	9.74792	0.217917	-0.132083	-0.0320833	6.51792	0.217917	-0.232083	0.187917	6.95792	-0.152083	-0.0720833	0.0379167	10.1979	-0.312083	0.827917	0.0679167	6.51792		0.217917	-0.232083	-0.152083	-0.0720833	-0.312083	0.827917		0.187917	0.0379167	0.0679167		6.95792	10.1979	6.51792
15.9221	6.53792	6.59792	6.26792	13.0179	2.83792	2.39792	2.64792	9.92792	0.0979167	-0.0620833	0.567917	6.33792	0.197917	0.0679167	0.217917	6.94792	-0.0420833	0.497917	0.127917	6.95792	-0.232083	0.0479167	0.667917	6.79792		0.197917	0.0679167	-0.0420833	0.497917	-0.232083	0.0479167		0.217917	0.127917	0.667917		6.94792	6.95792	6.79792
19.5458	5.74417	6.47417	6.09417	12.5542	2.78417	3.17417	2.70417	9.13417	1.14417	-0.735833	0.314167	7.01417	0.00416667	-0.555833	-0.0558333	6.75417	0.214167	0.584167	-0.345833	7.15417	-0.0458333	0.144167	0.534167	6.58417		0.00416667	-0.555833	0.214167	0.584167	-0.0458333	0.144167		-0.0558333	-0.345833	0.534167		6.75417	7.15417	6.58417
19.5458	6.11417	6.15417	6.08417	12.7042	2.52417	2.48417	2.40417	9.24417	0.294167	0.154167	-0.105833	6.39417	0.0941667	-0.215833	0.384167	6.39417	-0.265833	0.0841667	-0.0358333	6.90417	0.444167	-0.505833	0.434167	6.91417		0.0941667	-0.215833	-0.265833	0.0841667	0.444167	-0.505833		0.384167	-0.0358333	0.434167		6.39417	6.90417	6.91417
23.15	8.16	5.3	5.92	12.4	2.37	2.85	2.46	10.31	0.46	0.31	-0.03	7.16	-0.01	-0.04	0.45	7.31	-0.09	-0.3	0.27	6.82	0.33	0.54	0.47	7.12		-0.01	-0.04	-0.09	-0.3	0.33	0.54		0.45	0.27	0.47		7.31	6.82	7.12
23.15	6.53	5.31	6.31	14.47	2.49	3.43	2.58	9.85	-0.06	0.01	0.1	6.61	0.38	0.13	0.6	6.88	-0.32	-0.03	1.09	6.87	0.34	-0.28	0.36	6.46		0.38	0.13	-0.32	-0.03	0.34	-0.28		0.6	1.09	0.36		6.88	6.87	6.46
26.9504	5.62958	6.01958	6.72958	FAILED	2.65958	2.77958	2.60958	8.79958	0.229583	-0.390417	0.249583	7.55958	-0.0604167	-0.400417	-0.0104167	6.80958	0.129583	-0.0704167	0.299583	7.11958	0.0695833	-0.110417	0.119583	7.75958		-0.0604167	-0.400417	0.129583	-0.0704167	0.0695833	-0.110417		-0.0104167	0.299583	0.119583		6.80958	7.11958	7.75958
26.9504	6.01958	5.50958	5.91958	FAILED	3.14958	2.34958	2.49958	9.81958	0.0595833	0.619583	-0.0404167	6.83958	0.249583	-0.480417	0.0695833	6.53958	-0.330417	-0.300417	-0.110417	6.07958	-0.0804167	0.279583	0.0695833	6.66958		0.249583	-0.480417	-0.330417	-0.300417	-0.0804167	0.279583		0.0695833	-0.110417	0.0695833		6.53958	6.07958	6.66958
30.2004	7.02958	6.41958	6.80958	FAILED	3.08958	2.68958	3.50958	8.26958	0.419583	-0.500417	-0.400417	FAILED	1.10958	-0.100417	-0.650417	6.42958	-0.500417	0.719583	-0.0904167	6.38958	0.559583	-0.140417	0.0795833	6.50958		1.10958	-0.100417	-0.500417	0.719583	0.559583	-0.140417		-0.650417	-0.0904167	0.0795833		6.42958	6.38958	6.50958
30.2004	8.43958	FAILED	7.71958	FAILED	4.04958	2.79958	2.51958	FAILED	0.239583	-0.950417	0.319583	6.27958	0.0895833	0.329583	0.259583	5.97958	-0.380417	0.0195833	-0.410417	7.36958	0.369583	-0.880417	0.239583	FAILED		0.0895833	0.329583	-0.380417	0.0195833	0.369583	-0.880417		0.259583	-0.410417	0.239583		5.97958	7.36958	FAILED
	T1 effect	T1 effect	T1-A1	T1-A2	T2 effect	T2 effect	T2-A1	T2-A2	T3 effect	T3 effect	T3-A1	T3-A2	PM	PM	A1 effect	A2 effect	PM	PM	A1 effect	A2 effect	PM	PM	A1 effect	A2 effect		PM	PM	PM	PM	PM	PM		A1 effect	A1 effect	A1 effect		A2 effect	A2 effect	A2 effect
Observed (Mean)	6.00274	6.00841	6.20702	12.51	2.87167	2.79345	2.7531	9.39792	0.14131	-0.126905	-0.00190476	6.58952	0.169524	-0.215119	0.205238	6.62878	-0.0115476	0.00738095	0.130952	6.63995	-0.0197619	0.0720988	0.191667	6.81619
SD	0.842123	0.652969	0.721415	0.676015	0.462717	0.342605	0.559035	0.547248	0.275763	0.372058	0.261919	0.720279	0.286597	0.366143	0.30454	0.341908	0.319221	0.310672	0.322115	0.488242	0.262474	0.391147	0.242639	0.568869
	Observed ΔCq	Observed SD	Bonferronni corrected P . Value		Observed ΔCq	Observed SD	Bonferronni corrected P . Value	PredictedΔCq	Predicted SD
T1-PM	6.00552	0.748253	1.00925e-164	T1-A1	6.20702	0.721415	3.85389e-141	6.18148	1.0383
T2-PM	2.83256	0.405322	4.19695e-123	T1-A2	12.51	0.676015	8.26614e-186	12.7432	1.36056
T3-PM	0.00720238	0.351565	29.4406	T2-A1	2.7531	0.559035	3.61642e-85	3.00851	0.695374
PM-A1	0.175952	0.290052	0.00226306	T2-A2	9.39792	0.547248	9.25854e-178	9.57025	1.01763
PM-A2	6.73769	0.612311	1.13151e-211	T3-A1	-0.00190476	0.261919	32.259	0.183155	0.641617
				T3-A2	6.58952	0.720279	1.16505e-144	6.7449	0.963876
GQ0065_F11 (T-G)
Plate 1	T1-C1	T1-C2	T1-A1	T1-A2	T2-C1	T2-C2	T2-A1	T2-A2	T3-C1	T3-C2	T3-A1	T3-A2	G1-C1	G1-C2	G1-A1	G1-A2	G2-C1	G2-C2	G2-A1	G2-A2	G3-C1	G3-C2	G3-A1	G3-A2		T1-C1	T1-C2	T2-C1	T2-C2	T3-C1	T3-C2		T1-A1	T2-A1	T3-A1		T1-A2	T2-A2	T3-A2
9.57708	0.0629167	0.0829167	0.382917	6.39292	0.182917	0.252917	0.182917	5.74292	-0.137083	-0.107083	-0.447083	5.62292	3.71292	3.97292	3.45292	9.63292	0.942917	0.582917	1.02292	7.06292	-0.507083	-0.00708333	0.172917	6.01292		0.0629167	0.0829167	0.182917	0.252917	-0.137083	-0.107083		0.382917	0.182917	-0.447083		6.39292	5.74292	5.62292
9.57708	0.0429167	0.402917	0.192917	6.99292	-0.0170833	0.492917	-0.00708333	6.25292	-0.447083	0.292917	-0.367083	5.70292	4.54292	3.25292	3.59292	10.6129	0.262917	0.842917	0.552917	7.87292	-0.387083	0.0929167	0.122917	5.89292		0.0429167	0.402917	-0.0170833	0.492917	-0.447083	0.292917		0.192917	-0.00708333	-0.367083		6.99292	6.25292	5.70292
13.3046	-0.144583	0.155417	1.17542	5.62542	-0.174583	-0.0545833	0.175417	5.79542	-0.324583	-0.484583	-0.314583	5.29542	3.59542	2.99542	3.85542	9.58542	0.755417	0.545417	0.755417	6.33542	-0.304583	-0.364583	0.135417	5.87542		-0.144583	0.155417	-0.174583	-0.0545833	-0.324583	-0.484583		1.17542	0.175417	-0.314583		5.62542	5.79542	5.29542
13.3046	-0.0945833	0.305417	0.205417	6.01542	0.395417	-0.0645833	0.415417	5.77542	-0.214583	0.345417	-0.394583	5.67542	4.14542	2.65542	3.54542	10.1554	0.805417	-0.284583	1.21542	6.35542	-0.524583	0.555417	-0.214583	6.14542		-0.0945833	0.305417	0.395417	-0.0645833	-0.214583	0.345417		0.205417	0.415417	-0.394583		6.01542	5.77542	5.67542
17.3783	0.151667	-0.0783333	0.201667	6.11167	0.0416667	0.451667	0.551667	5.79167	-0.178333	-0.218333	-0.458333	5.25167	3.33167	2.93167	5.55167	8.58167	0.401667	0.221667	0.471667	6.51167	-0.538333	-0.398333	0.181667	5.60167		0.151667	-0.0783333	0.0416667	0.451667	-0.178333	-0.218333		0.201667	0.551667	-0.458333		6.11167	5.79167	5.25167
17.3783	0.0516667	0.251667	0.0816667	6.51167	0.491667	-0.218333	-0.378333	6.19167	-0.608333	-0.348333	-0.678333	6.28167	2.89167	2.79167	3.66167	8.40167	1.38167	0.321667	0.841667	6.52167	-0.628333	-0.468333	-0.318333	6.07167		0.0516667	0.251667	0.491667	-0.218333	-0.608333	-0.348333		0.0816667	-0.378333	-0.678333		6.51167	6.19167	6.28167
20.8612	0.13875	0.85875	-0.12125	6.17875	0.01875	-0.16125	-0.10125	6.98875	-0.37125	-1.06125	-0.17125	5.08875	3.46875	2.88875	4.12875	8.81875	0.63875	0.75875	0.12875	6.78875	-0.40125	0.04875	-0.16125	5.95875		0.13875	0.85875	0.01875	-0.16125	-0.37125	-1.06125		-0.12125	-0.10125	-0.17125		6.17875	6.98875	5.08875
20.8612	0.18875	0.13875	0.27875	6.83875	0.10875	0.14875	0.15875	5.90875	-0.18125	-0.37125	-0.41125	6.13875	3.02875	2.74875	4.05875	8.94875	0.68875	0.39875	0.70875	6.95875	-0.17125	-0.29125	0.09875	6.11875		0.18875	0.13875	0.10875	0.14875	-0.18125	-0.37125		0.27875	0.15875	-0.41125		6.83875	5.90875	6.13875
24.6167	-0.196667	0.113333	0.153333	5.87333	-0.0566667	-0.146667	0.223333	6.32333	-0.376667	-0.446667	-0.496667	5.47333	3.45333	3.13333	3.67333	9.08333	0.123333	FAILED	0.353333	6.24333	-0.326667	-0.196667	-0.166667	5.85333		-0.196667	0.113333	-0.0566667	-0.146667	-0.376667	-0.446667		0.153333	0.223333	-0.496667		5.87333	6.32333	5.47333
24.6167	0.183333	0.0533333	0.343333	6.61333	0.363333	-0.316667	-0.0666667	6.34333	-0.586667	-0.0266667	-0.606667	5.96333	3.05333	3.43333	3.20333	8.97333	0.273333	0.813333	0.403333	6.30333	-0.406667	-0.926667	-0.00666667	5.56333		0.183333	0.0533333	0.363333	-0.316667	-0.586667	-0.0266667		0.343333	-0.0666667	-0.606667		6.61333	6.34333	5.96333
27.8929	0.137083	0.307083	0.347083	5.90708	0.117083	0.107083	0.147083	6.17708	0.427083	-0.642917	-0.572917	6.02708	3.15708	4.65708	3.57708	9.70708	1.02708	0.827083	0.957083	6.18708	-0.312917	-0.172917	0.0270833	6.80708		0.137083	0.307083	0.117083	0.107083	0.427083	-0.642917		0.347083	0.147083	-0.572917		5.90708	6.17708	6.02708
27.8929	0.127083	0.387083	0.287083	6.88708	0.537083	-0.0729167	0.237083	6.84708	-0.352917	-0.0429167	-0.252917	5.27708	4.18708	3.35708	3.07708	10.1871	0.437083	0.197083	0.117083	6.44708	-0.132917	-0.332917	0.197083	7.28708		0.127083	0.387083	0.537083	-0.0729167	-0.352917	-0.0429167		0.287083	0.237083	-0.252917		6.88708	6.84708	5.27708
31.5333	1.15667	0.176667	0.0566667	FAILED	-0.343333	0.686667	0.886667	4.92667	-0.0733333	-1.12333	-0.963333	7.81667	4.03667	2.26667	3.41667	FAILED	1.08667	0.0366667	-0.0233333	6.51667	-0.303333	-0.273333	0.296667	5.94667		1.15667	0.176667	-0.343333	0.686667	-0.0733333	-1.12333		0.0566667	0.886667	-0.963333		FAILED	4.92667	7.81667
31.5333	-0.0133333	0.0466667	0.216667	6.22667	-0.0533333	-0.483333	0.576667	FAILED	0.566667	0.556667	-0.873333	FAILED	5.43667	2.69667	3.00667	FAILED	0.416667	-1.95333	-0.213333	FAILED	0.296667	-0.753333	0.316667	5.62667		-0.0133333	0.0466667	-0.0533333	-0.483333	0.566667	0.556667		0.216667	0.576667	-0.873333		6.22667	FAILED	FAILED
Plate2	T1-C1	T1-C2	T1-A1	T1-A2	T2-C1	T2-C2	T2-A1	T2-A2	T3-C1	T3-C2	T3-A1	T3-A2	G1-C1	G1-C2	G1-A1	G1-A2	G2-C1	G2-C2	G2-A1	G2-A2	G3-C1	G3-C2	G3-A1	G3-A2		T1-C1	T1-C2	T2-C1	T2-C2	T3-C1	T3-C2		T1-A1	T2-A1	T3-A1		T1-A2	T2-A2	T3-A2
9.57708	0.0229167	0.182917	0.0929167	5.88292	-0.0570833	-0.107083	-0.317083	5.75292	-0.0870833	-0.367083	0.0329167	5.49292	3.37292	3.35292	3.18292	9.30292	0.152917	0.452917	0.312917	6.56292	0.112917	-0.317083	0.0529167	5.75292		0.0229167	0.182917	-0.0570833	-0.107083	-0.0870833	-0.367083		0.0929167	-0.317083	0.0329167		5.88292	5.75292	5.49292
9.57708	-0.0670833	0.402917	0.142917	5.69292	-0.0370833	-0.407083	-0.347083	6.14292	-0.147083	-0.437083	-0.367083	5.54292	3.43292	3.02292	3.18292	10.0829	0.152917	1.02292	0.192917	6.24292	-0.407083	-0.817083	0.542917	5.65292		-0.0670833	0.402917	-0.0370833	-0.407083	-0.147083	-0.437083		0.142917	-0.347083	-0.367083		5.69292	6.14292	5.54292
13.3046	0.205417	1.03542	-0.134583	6.15542	-0.154583	0.245417	-0.0945833	5.73542	-0.0945833	-0.314583	-0.234583	6.16542	3.17542	3.65542	3.56542	10.1354	0.335417	0.545417	0.535417	6.56542	-0.314583	0.325417	-0.184583	5.83542		0.205417	1.03542	-0.154583	0.245417	-0.0945833	-0.314583		-0.134583	-0.0945833	-0.234583		6.15542	5.73542	6.16542
13.3046	-0.104583	0.205417	0.385417	8.12542	-0.484583	0.195417	0.00541667	5.99542	0.125417	-0.504583	-0.0445833	5.86542	2.98542	4.10542	2.89542	9.62542	0.115417	1.55542	0.555417	7.04542	0.305417	-0.234583	0.245417	5.74542		-0.104583	0.205417	-0.484583	0.195417	0.125417	-0.504583		0.385417	0.00541667	-0.0445833		8.12542	5.99542	5.86542
17.3783	0.171667	0.341667	0.441667	6.64167	0.411667	0.111667	-0.0683333	5.82167	-0.238333	-0.108333	0.0516667	5.61167	4.19167	4.81167	2.92167	10.2917	0.571667	0.461667	0.691667	6.86167	0.211667	0.101667	0.341667	6.13167		0.171667	0.341667	0.411667	0.111667	-0.238333	-0.108333		0.441667	-0.0683333	0.0516667		6.64167	5.82167	5.61167
17.3783	0.0916667	-0.0883333	0.481667	5.91167	0.861667	-0.528333	-0.0483333	6.45167	-0.458333	-0.358333	0.0516667	6.10167	3.82167	4.46167	3.23167	10.5217	0.411667	1.08167	0.951667	7.11167	0.0816667	-0.208333	0.0516667	5.74167		0.0916667	-0.0883333	0.861667	-0.528333	-0.458333	-0.358333		0.481667	-0.0483333	0.0516667		5.91167	6.45167	6.10167
20.8612	0.05875	0.08875	0.19875	6.59875	0.07875	0.02875	-0.12125	6.70875	-0.14125	-0.39125	0.19875	5.67875	3.75875	3.31875	3.04875	10.1288	0.56875	0.34875	1.14875	6.27875	-0.09125	-0.38125	0.09875	5.96875		0.05875	0.08875	0.07875	0.02875	-0.14125	-0.39125		0.19875	-0.12125	0.19875		6.59875	6.70875	5.67875
20.8612	0.32875	0.28875	0.37875	6.16875	-0.08125	0.25875	0.05875	6.31875	-0.23125	0.25875	-0.23125	5.98875	2.98875	3.76875	3.07875	10.6788	0.08875	0.37875	0.80875	6.32875	0.20875	-0.39125	-0.28125	6.22875		0.32875	0.28875	-0.08125	0.25875	-0.23125	0.25875		0.37875	0.05875	-0.23125		6.16875	6.31875	5.98875
24.6167	0.253333	0.443333	0.133333	6.54333	-0.0866667	-0.0466667	-0.156667	6.21333	-0.526667	-0.316667	-0.626667	5.90333	3.39333	3.41333	3.24333	10.2433	0.293333	0.663333	0.133333	7.46333	-0.306667	-0.146667	-0.136667	5.46333		0.253333	0.443333	-0.0866667	-0.0466667	-0.526667	-0.316667		0.133333	-0.156667	-0.626667		6.54333	6.21333	5.90333
24.6167	1.13333	-0.106667	0.0733333	6.80333	0.453333	0.123333	-0.0566667	6.49333	0.283333	-0.166667	-0.316667	6.25333	3.32333	4.09333	3.34333	9.91333	0.313333	0.353333	1.15333	7.09333	-0.176667	0.0533333	0.00333333	6.25333		1.13333	-0.106667	0.453333	0.123333	0.283333	-0.166667		0.0733333	-0.0566667	-0.316667		6.80333	6.49333	6.25333
27.8929	0.667083	-0.00291667	-0.152917	7.19708	-0.242917	-0.462917	-0.302917	6.13708	-0.432917	-0.802917	-0.242917	8.38708	2.82708	2.64708	3.78708	7.86708	0.157083	0.197083	0.397083	6.52708	-0.0429167	-0.232917	0.287083	5.09708		0.667083	-0.00291667	-0.242917	-0.462917	-0.432917	-0.802917		-0.152917	-0.302917	-0.242917		7.19708	6.13708	8.38708
27.8929	0.277083	0.217083	0.187083	7.16708	-0.152917	0.387083	-0.342917	6.36708	-0.472917	-0.0129167	-0.662917	6.37708	2.97708	3.99708	3.79708	7.56708	0.157083	-0.432917	1.54708	6.71708	-0.0329167	-0.332917	-0.252917	5.76708		0.277083	0.217083	-0.152917	0.387083	-0.472917	-0.0129167		0.187083	-0.342917	-0.662917		7.16708	6.36708	6.37708
31.5333	-0.263333	0.386667	0.666667	5.17667	-0.613333	-0.703333	-0.333333	5.11667	-0.0133333	-0.753333	-0.0133333	6.10667	1.94667	5.49667	4.29667	FAILED	0.0466667	-0.513333	-0.643333	FAILED	0.306667	0.396667	-0.663333	6.96667		-0.263333	0.386667	-0.613333	-0.703333	-0.0133333	-0.753333		0.666667	-0.333333	-0.0133333		5.17667	5.11667	6.10667
31.5333	0.266667	1.62667	0.926667	FAILED	0.0766667	0.346667	-0.233333	FAILED	-0.753333	-0.703333	0.436667	7.12667	4.44667	4.73667	FAILED	FAILED	0.496667	1.44667	1.15667	6.84667	-0.303333	-0.263333	0.636667	FAILED		0.266667	1.62667	0.0766667	0.346667	-0.753333	-0.703333		0.926667	-0.233333	0.436667		FAILED	FAILED	7.12667
	PM	PM	A1 effect	A2 effect	PM	PM	A1 effect	A2 effect	PM	PM	A1 effect	A2 effect	G1 effect	G1 effect	G1-A1	G1-A2	G2 effect	G2 effect	G2-A1	G2-A2	G3 effect	G3 effect	G3-A1	G3-A2		PM	PM	PM	PM	PM	PM		A1 effect	A1 effect	A1 effect		A2 effect	A2 effect	A2 effect
Observed (Mean)	0.172619	0.29369	0.272262	6.39385	0.0565476	0.0022619	0.0229762	6.08923	-0.215952	-0.309167	-0.320595	6.00802	3.5244	3.52369	3.53247	9.54361	0.467976	-0.490952	0.579762	6.68269	-0.182024	-0.212024	0.0508333	5.97654
SD	0.330296	0.363492	0.289105	0.612089	0.322627	0.33823	0.311132	0.465564	0.303494	0.397674	0.319212	0.744013	0.676932	0.791264	0.549866	0.854921	0.342713	4.7746	0.488402	0.414009	0.277433	0.335235	0.277112	0.457517
	Observed ΔCq	Observed SD	Bonferronni corrected P . Value		Observed ΔCq	Observed SD	Bonferronni corrected P . Value	PredictedΔCq	Predicted SD
G1-PM	3.52405	0.729596	3.94524e-113	G1-A1	3.5	0.460503	1.48762e-94	3.5156	1.11897
G2-PM	0.435879	0.529415	2.11234e-08	G1-A2	9.5	0.9	1.18169e-157	9.68578	1.3636
G3-PM	-0.197024	0.305259	5.74295	G2-A1	0.6	0.5	2.45503e-09	0.427426	0.918788
PM-A1	-0.00845238	0.389374	28.8095	G2-A2	6.7	0.4	4.63873e-147	6.59761	1.16342
PM-A2	6.16173	0.634003	1.54297e-191	G3-A1	0.1	0.342929	17.0644	-0.205476	0.694633
				G3-A2	6	0.5	1.3424e-138	5.96471	0.939262
Cells in red were removed from the analysis because they are caracterised as outliers mostly for Failed reactions but also because values are outisde 3 SDs from the mean.
P value are the result of a two tailed homoscedastic Student T-test comparing log2 ratios obtained from a given effect to effects from perfect match primers (a correction for multiple testing was applied).
Supplementary Data 1J. Effect of annealing temperature on the ratio of the observed number of molecules to the average number of molecules with the perfect match primer pairs
	Clone GQ00612_A24 (G-T)			Clone GQ0068_E07 (G-G)			Clone GQ0065_F11 (T-G)
	65 °C	62 °C	60 °C	65 °C	62 °C	60 °C	65 °C	62 °C	60 °C
Primers	Quantitect
T1-A2	#VALUE!	0.0209814	0.156953	#VALUE!	0.000983765	0.0383019	#VALUE!	0.0354483	0.100057
T1-C2	#VALUE!	0.000210675	0.0123757	0.000298936	0.0338797	0.334108	#VALUE!	0.917171	0.854345
G1-A2	0.0677926	0.834954	0.989187	#VALUE!	0.0493536	0.172328	#VALUE!	0.00404571	0.059414
G1-C2	7.6022e-05	0.00759006	0.0760506	0.499962	1.33355	1.41858	0.000865298	0.0704956	0.371899
T4-A4	0.164549	0.682953	0.914736	0.0118425	0.511605	1.22157	0.0613704	0.722197	0.902857
T4-C4	0.00142128	0.200841	0.534059	0.139564	0.683129	1.16602	0.860239	0.852322	0.531655
G4-A4	1.051	1.18313	1.09137	0.106731	1.06068	1.52143	0.0189573	0.352229	0.54662
G4-C4	0.00783495	0.320697	0.588321	0.759247	0.864585	1.0934	0.18807	0.449309	0.370473
	Roche
T1-A2	0.208083	0.442423	n.d.1	0.0459743	0.296172	n.d.1	0.20581	0.454264	n.d.1
T1-C2	0.00548731	0.219843	n.d.1	0.248951	0.430534	n.d.1	0.634139	0.638263	n.d.1
G1-A2	0.690278	0.747364	n.d.1	0.234477	0.584164	n.d.1	0.0532494	0.318355	n.d.1
G1-C2	0.0623596	0.461663	n.d.1	1.08172	1.15683	n.d.1	0.273724	0.517034	n.d.1
T4-A4	0.604756	0.997603	n.d.1	0.507799	0.583183	n.d.1	0.710151	1.1244	n.d.1
T4-C4	0.193639	0.536583	n.d.1	0.59855	0.785945	n.d.1	1.03369	1.19818	n.d.1
G4-A4	0.953266	1.29583	n.d.1	0.771011	0.886245	n.d.1	0.447182	0.526121	n.d.1
G4-C4	0.362856	0.687925	n.d.1	1.15868	0.883481	n.d.1	0.384904	0.355559	n.d.1
	Quantifast
T1-A2	0.0691621	0.317192	n.d.1	0.00265157	0.1754	n.d.1	0.128384	0.257676	n.d.1
T1-C2	0.00107105	0.050015	n.d.1	0.0349471	0.334623	n.d.1	1.80595	0.509337	n.d.1
G1-A2	1.08549	0.657067	n.d.1	0.0405767	0.36872	n.d.1	0.00970404	0.114546	n.d.1
G1-C2	0.017735	0.185284	n.d.1	0.864267	0.970402	n.d.1	0.171934	0.25938	n.d.1
T4-A4	1.03705	0.757502	n.d.1	0.369865	0.861486	n.d.1	1.75299	0.939825	n.d.1
T4-C4	0.310619	0.419494	n.d.1	0.350625	1.01544	n.d.1	2.5847	0.580016	n.d.1
G4-A4	1.59428	0.826781	n.d.1	0.429278	1.00621	n.d.1	0.683386	0.464843	n.d.1
G4-C4	0.611094	0.472676	n.d.1	0.940403	0.974888	n.d.1	1.24128	0.346944	n.d.1
color code	ratio	ratio bleow 0,01		ratio	ratio between 0,01 and 0,5
	ratio	ratio between 0,5 and 0,75		ratio	ratio above 0,75
Supplementary Data 1K. Effect of annealing and elongation time on the ratio of the observed number of molecules to the average number of molecules with the perfect match primer pairs
	Clone GQ00612_A24 (G-T)			Clone GQ0068_E07 (G-G)			Clone GQ0065_F11 (T-G)
	1 min	2 min	3min	1 min	2 min	3min	1 min	2 min	3min
Primers	Quantitect
T1-A2	0.00122545	0.0186517	0.0385056	4.50868e-05	0.000502076	0.00116604	0.00191751	0.0136418	0.0237783
T1-C2	7.77896e-06	0.000219643	0.000414562	0.00265136	0.0147017	0.0372114	0.146338	0.710188	0.75521
G1-A2	0.231533	0.828593	1.04884	0.00355409	0.0227999	0.0346179	0.000438239	0.00291062	0.00878589
G1-C2	0.000898002	0.00760639	0.0121743	0.229584	0.97844	0.955649	0.0101741	0.0741394	0.205856
T4-A4	0.118147	0.529928	0.874476	0.0356743	0.448167	0.990447	0.103121	0.482582	0.603009
T4-C4	0.019125	0.206649	0.383386	0.135492	0.533768	0.777451	0.226663	0.645073	0.866184
G4-A4	0.220958	0.810219	1.03322	0.18102	0.668874	0.9583	0.0606124	0.33897	0.64474
G4-C4	0.0662545	0.351676	0.569647	0.301126	0.854717	1.11338	0.0830018	0.46109	0.548689
	Roche
T1-A2	1.03326	0.836252	0.837284	1.0629	1.03116	1.12682	0.760179	0.806737	0.933164
T1-C2	0.774634	0.818399	0.764485	1.02008	0.804674	0.845236	0.624352	0.625398	0.737712
G1-A2	1.02	0.92647	0.897599	1.20143	1.05382	1.16794	0.826655	0.886056	0.800414
G1-C2	0.933811	0.959211	0.877695	1.08624	0.914671	0.947087	0.642422	0.77134	0.729907
T4-A4	1.46567	4.7467	6.39988	1.70545	4.06362	8.03682	1.45764	4.10627	4.71255
T4-C4	0.76482	1.21869	1.46868	1.93902	1.55116	1.77024	0.822879	1.82887	1.43082
G4-A4	1.33212	1.71726	2.75586	1.47618	2.11311	3.15708	0.838473	2.54793	2.40718
G4-C4	0.568552	0.727292	0.723075	0.669074	0.827526	0.724286	0.608787	0.63778	0.482118
	Quantifast
T1-A2	1.07383	1.43659	2.98861	0.933044	1.73243	2.36473	0.764416	2.39858	1.48908
T1-C2	0.61937	1.09094	1.31262	1.19365	1.41088	1.55291	0.920646	1.21197	0.801434
G1-A2	1.07819	1.49508	2.57571	1.08196	1.65066	1.94309	0.734293	1.41357	1.52355
G1-C2	0.778704	1.20146	1.49947	0.929627	1.32463	1.46765	0.712382	5.36884	2.10242
T4-A4	1.56597	3.23494	5.73266	1.99716	3.30286	6.00404	1.44932	3.01164	3.93047
T4-C4	0.90037	1.07196	1.94873	1.15361	1.37418	2.31786	1.03013	1.55307	1.65289
G4-A4	1.49686	2.35964	4.25529	1.69483	3.43197	5.61996	1.21246	2.418	2.94774
G4-C4	1	0.964009	1.33936	1.05758	1.28921	7.66728	0.683695	0.744727	1.02098
color code	ratio	ratio bleow 0,01		ratio	ratio between 0,01 and 0,5		ratio	ratio between 0,5 and 0,75
	ratio	ratio between 0,75 and 1,5		ratio	Artefactual ratio above 1,5
